# Supplementary material for: Investigation on the influence of unbalanced shaft component in gearbox on displacement using the Newmark-β method
Source: PLoS One. 2025 Nov 5;20(11):e0335632. doi: 10.1371/journal.pone.0335632 (PMC12588525; doi:10.1371/journal.pone.0335632)
Supplement: S1 Data — (XLSX) [file pone.0335632.s001.xlsx]

## Sheet: Sheet1
	Fig 8. X-axis displacement at node 4 of experimental results at n = 2000 rpm.
	No	X (mm) 2000 rpm
	1	0.042487
	2	0.042357
	3	0.042205
	4	0.042074
	5	0.041998
	6	0.041985
	7	0.042056
	8	0.042203
	9	0.04241
	10	0.042634
	11	0.042826
	12	0.042951
	13	0.043015
	14	0.043028
	15	0.043002
	16	0.042944
	17	0.042824
	18	0.042677
	19	0.042498
	20	0.042353
	21	0.042223
	22	0.042124
	23	0.042049
	24	0.042025
	25	0.042074
	26	0.04219
	27	0.04236
	28	0.042565
	29	0.04277
	30	0.042926
	31	0.04303
	32	0.043082
	33	0.043052
	34	0.042959
	35	0.042813
	36	0.042673
	37	0.042519
	38	0.042369
	39	0.042216
	40	0.042096
	41	0.042002
	42	0.041982
	43	0.042028
	44	0.04215
	45	0.04234
	46	0.042564
	47	0.042787
	48	0.042951
	49	0.043033
	50	0.04305
	51	0.043022
	52	0.042956
	53	0.042832
	54	0.042695
	55	0.042524
	56	0.042365
	57	0.042227
	58	0.042102
	59	0.041988
	60	0.041968
	61	0.042034
	62	0.042168
	63	0.042353
	64	0.042556
	65	0.04276
	66	0.042914
	67	0.04302
	68	0.043081
	69	0.043065
	70	0.042997
	71	0.042853
	72	0.042695
	73	0.042507
	74	0.04235
	75	0.042215
	76	0.042115
	77	0.042025
	78	0.041999
	79	0.042029
	80	0.042122
	81	0.042289
	82	0.042512
	83	0.04276
	84	0.042939
	85	0.043036
	86	0.043055
	87	0.043021
	88	0.042934
	89	0.042821
	90	0.042705
	91	0.042556
	92	0.042401
	93	0.042255
	94	0.042114
	95	0.041987
	96	0.041961
	97	0.042025
	98	0.042145
	99	0.042314
	100	0.042505
	101	0.042701
	102	0.042849
	103	0.042951
	104	0.043033
	105	0.043059
	106	0.043006
	107	0.042884
	108	0.042727
	109	0.042551
	110	0.042402
	111	0.042284
	112	0.042169
	113	0.042063
	114	0.042005
	115	0.042001
	116	0.042062
	117	0.042218
	118	0.042443
	119	0.042693
	120	0.042889
	121	0.042997
	122	0.043042
	123	0.043027
	124	0.042979
	125	0.042902
	126	0.042795
	127	0.04263
	128	0.042444
	129	0.042268
	130	0.04211
	131	0.041987
	132	0.041959
	133	0.042008
	134	0.042112
	135	0.042264
	136	0.042452
	137	0.042642
	138	0.042807
	139	0.04295
	140	0.043064
	141	0.043104
	142	0.043044
	143	0.042914
	144	0.042745
	145	0.042567
	146	0.042428
	147	0.042319
	148	0.042183
	149	0.04206
	150	0.041972
	151	0.041951
	152	0.042018
	153	0.042184
	154	0.042428
	155	0.042694
	156	0.042904
	157	0.043027
	158	0.043058
	159	0.043044
	160	0.042988
	161	0.04292
	162	0.042816
	163	0.042644
	164	0.042433
	165	0.042266
	166	0.04211
	167	0.042017
	168	0.041993
	169	0.042036
	170	0.042133
	171	0.042266
	172	0.042437
	173	0.042614
	174	0.042779
	175	0.042932
	176	0.043048
	177	0.043102
	178	0.043047
	179	0.042909
	180	0.042731
	181	0.042577
	182	0.04244
	183	0.042349
	184	0.042225
	185	0.042101
	186	0.042013
	187	0.041978
	188	0.042026
	189	0.042166
	190	0.042381
	191	0.042631
	192	0.042838
	193	0.042968
	194	0.043012
	195	0.043015
	196	0.042984
	197	0.042938
	198	0.042848
	199	0.042701
	200	0.042499
	201	0.042325
	202	0.042177
	203	0.042075
	204	0.04202
	205	0.042025
	206	0.042085
	207	0.042194
	208	0.042353
	209	0.04255
	210	0.042746
	211	0.042907
	212	0.043032
	213	0.043102
	214	0.043075
	215	0.042971
	216	0.042816
	217	0.042665
	218	0.042517
	219	0.042389
	220	0.042242
	221	0.0421
	222	0.041983
	223	0.041956
	224	0.042001
	225	0.042135
	226	0.042339
	227	0.042577
	228	0.042795
	229	0.04295
	230	0.043024
	231	0.043048
	232	0.043027
	233	0.042988
	234	0.042876
	235	0.042727
	236	0.042519
	237	0.042351
	238	0.042202
	239	0.042105
	240	0.042022
	241	0.042003
	242	0.042043
	243	0.042149
	244	0.042327
	245	0.042536
	246	0.042755
	247	0.042925
	248	0.043047
	249	0.043099
	250	0.043075
	251	0.042975
	252	0.042834
	253	0.042682
	254	0.042537
	255	0.042386
	256	0.042229
	257	0.042101
	258	0.042003
	259	0.041981
	260	0.042026
	261	0.04214
	262	0.042329
	263	0.042546
	264	0.042757
	265	0.042919
	266	0.043005
	267	0.043033
	268	0.043016
	269	0.042971
	270	0.042866
	271	0.042735
	272	0.042554
	273	0.042404
	274	0.042265
	275	0.042165
	276	0.042066
	277	0.042012
	278	0.042037
	279	0.042136
	280	0.042291
	281	0.042479
	282	0.042686
	283	0.04286
	284	0.042981
	285	0.043053
	286	0.043066
	287	0.043006
	288	0.042888
	289	0.042742
	290	0.042596
	291	0.042431
	292	0.042275
	293	0.042146
	294	0.04205
	295	0.041994
	296	0.042
	297	0.042076
	298	0.042231
	299	0.042445
	300	0.04268
	301	0.042886
	302	0.043012
	303	0.043052
	304	0.043051
	305	0.042996
	306	0.042893
	307	0.042771
	308	0.042611
	309	0.042452
	310	0.042305
	311	0.042155
	312	0.042022
	313	0.04195
	314	0.041969
	315	0.042075
	316	0.042232
	317	0.042435
	318	0.04265
	319	0.042829
	320	0.042966
	321	0.043053
	322	0.043098
	323	0.043062
	324	0.042956
	325	0.042799
	326	0.042614
	327	0.04242
	328	0.042289
	329	0.042166
	330	0.042062
	331	0.041993
	332	0.041979
	333	0.042028
	334	0.042157
	335	0.042359
	336	0.042618
	337	0.042859
	338	0.043013
	339	0.04306
	340	0.043063
	341	0.043002
	342	0.042916
	343	0.042801
	344	0.042666
	345	0.042503
	346	0.042343
	347	0.042178
	348	0.042038
	349	0.041957
	350	0.041976
	351	0.042069
	352	0.042208
	353	0.042389
	354	0.042589
	355	0.042767
	356	0.042903
	357	0.043011
	358	0.04309
	359	0.043079
	360	0.043
	361	0.042843
	362	0.042668
	363	0.042479
	364	0.042348
	365	0.042234
	366	0.042123
	367	0.042019
	368	0.041983
	369	0.04199
	370	0.042081
	371	0.042273
	372	0.042529
	373	0.042784
	374	0.042959
	375	0.04305
	376	0.043074
	377	0.043027
	378	0.042969
	379	0.04288
	380	0.042754
	381	0.04257
	382	0.042379
	383	0.042204
	384	0.042067
	385	0.041969
	386	0.041962
	387	0.042025
	388	0.042145
	389	0.042316
	390	0.042505
	391	0.042694
	392	0.042851
	393	0.042985
	394	0.043088
	395	0.043105
	396	0.043037
	397	0.042882
	398	0.042704
	399	0.042534
	400	0.042406
	401	0.04228
	402	0.042149
	403	0.04202
	404	0.041949
	405	0.041947
	406	0.042036
	407	0.042228
	408	0.042479
	409	0.042741
	410	0.04294
	411	0.04304
	412	0.043065
	413	0.043043
	414	0.042997
	415	0.042919
	416	0.042798
	417	0.042608
	418	0.042405
	419	0.04223
	420	0.042098
	421	0.04201
	422	0.041989
	423	0.042031
	424	0.042126
	425	0.042264
	426	0.042444
	427	0.042635
	428	0.042815
	429	0.042968
	430	0.043077
	431	0.04311
	432	0.043039
	433	0.042896
	434	0.042731
	435	0.042576
	436	0.042449
	437	0.042345
	438	0.042202
	439	0.042065
	440	0.041973
	441	0.041952
	442	0.042019
	443	0.042173
	444	0.042402
	445	0.042648
	446	0.042849
	447	0.042969
	448	0.043018
	449	0.043034
	450	0.043018
	451	0.042973
	452	0.042871
	453	0.042692
	454	0.042471
	455	0.0423
	456	0.042158
	457	0.04206
	458	0.042013
	459	0.042013
	460	0.042073
	461	0.042188
	462	0.042351
	463	0.042555
	464	0.042758
	465	0.042931
	466	0.043054
	467	0.043112
	468	0.043075
	469	0.042957
	470	0.042808
	471	0.042665
	472	0.042522
	473	0.042383
	474	0.042218
	475	0.042073
	476	0.041975
	477	0.041949
	478	0.041996
	479	0.042135
	480	0.042347
	481	0.042588
	482	0.042804
	483	0.042948
	484	0.043025
	485	0.04305
	486	0.043035
	487	0.042998
	488	0.042881
	489	0.042726
	490	0.042516
	491	0.042351
	492	0.042206
	493	0.042101
	494	0.042017
	495	0.041991
	496	0.04203
	497	0.042136
	498	0.042313
	499	0.042522
	500	0.042742
	501	0.042909
	502	0.043034
	503	0.043095
	504	0.043082
	505	0.042992
	506	0.042859
	507	0.042714
	508	0.042567
	509	0.042407
	510	0.042246
	511	0.042121
	512	0.04202
	513	0.041985
	514	0.042019
	515	0.04212
	516	0.042299
	517	0.042512
	518	0.042736
	519	0.042912
	520	0.043009
	521	0.04304
	522	0.043037
	523	0.042995
	524	0.042887
	525	0.042754
	526	0.042579
	527	0.042423
	528	0.042279
	529	0.04217
	530	0.042057
	531	0.041992
	532	0.042008
	533	0.042107
	534	0.042271
	535	0.042466
	536	0.042675
	537	0.042853
	538	0.042977
	539	0.043051
	540	0.043073
	541	0.04302
	542	0.042907
	543	0.042762
	544	0.042607
	545	0.042443
	546	0.042289
	547	0.042161
	548	0.042061
	549	0.042002
	550	0.042008
	551	0.042081
	552	0.042225
	553	0.042436
	554	0.04267
	555	0.042876
	556	0.043005
	557	0.043051
	558	0.043054
	559	0.043002
	560	0.042912
	561	0.042798
	562	0.042636
	563	0.042475
	564	0.042325
	565	0.04217
	566	0.042036
	567	0.041968
	568	0.041993
	569	0.04209
	570	0.042236
	571	0.04243
	572	0.042642
	573	0.042816
	574	0.042951
	575	0.04304
	576	0.043094
	577	0.043057
	578	0.042956
	579	0.042806
	580	0.042629
	581	0.042444
	582	0.042324
	583	0.042196
	584	0.04209
	585	0.042021
	586	0.042001
	587	0.042037
	588	0.042155
	589	0.042361
	590	0.042614
	591	0.04284
	592	0.042986
	593	0.043035
	594	0.043045
	595	0.042989
	596	0.042915
	597	0.042817
	598	0.042674
	599	0.042504
	600	0.042344
	601	0.042174
	602	0.042037
	603	0.041975
	604	0.041997
	605	0.042086
	606	0.042217
	607	0.042389
	608	0.042584
	609	0.042748
	610	0.042886
	611	0.043003
	612	0.043087
	613	0.043068
	614	0.042982
	615	0.042823
	616	0.042648
	617	0.04248
	618	0.042367
	619	0.042236
	620	0.042123
	621	0.042025
	622	0.041976
	623	0.041986
	624	0.042092
	625	0.042297
	626	0.042557
	627	0.042801
	628	0.042965
	629	0.043038
	630	0.043051
	631	0.043004
	632	0.042956
	633	0.042869
	634	0.042734
	635	0.042538
	636	0.04235
	637	0.042177
	638	0.042046
	639	0.041964
	640	0.041971
	641	0.042037
	642	0.042163
	643	0.042336
	644	0.042523
	645	0.042708
	646	0.042874
	647	0.043011
	648	0.043099
	649	0.043076
	650	0.042991
	651	0.042828
	652	0.042671
	653	0.042523
	654	0.042402
	655	0.042255
	656	0.042119
	657	0.041994
	658	0.04194
	659	0.041959
	660	0.042083
	661	0.042299
	662	0.042553
	663	0.04278
	664	0.04293
	665	0.04301
	666	0.043043
	667	0.043022
	668	0.043001
	669	0.042906
	670	0.042751
	671	0.042533
	672	0.042353
	673	0.042189
	674	0.042088
	675	0.042017
	676	0.042017
	677	0.042067
	678	0.042157
	679	0.042305
	680	0.042492
	681	0.042705
	682	0.042887
	683	0.043029
	684	0.043108
	685	0.043072
	686	0.042959
	687	0.04281
	688	0.042678
	689	0.042552
	690	0.042432
	691	0.042278
	692	0.04213
	693	0.041995
	694	0.041938
	695	0.041965
	696	0.042089
	697	0.042301
	698	0.042541
	699	0.042759
	700	0.042902
	701	0.042967
	702	0.043008
	703	0.043021
	704	0.043015
	705	0.042938
	706	0.042774
	707	0.042557
	708	0.042372
	709	0.042226
	710	0.042129
	711	0.042054
	712	0.042033
	713	0.042061
	714	0.042134
	715	0.042273
	716	0.042461
	717	0.042677
	718	0.042876
	719	0.043022
	720	0.043104
	721	0.043097
	722	0.043004
	723	0.042864
	724	0.042727
	725	0.042594
	726	0.042456
	727	0.042298
	728	0.042147
	729	0.042021
	730	0.041969
	731	0.041991
	732	0.04209
	733	0.042275
	734	0.042505
	735	0.042725
	736	0.042883
	737	0.042975
	738	0.043017
	739	0.04303
	740	0.043007
	741	0.042922
	742	0.042783
	743	0.042582
	744	0.042408
	745	0.04226
	746	0.04215
	747	0.042053
	748	0.041999
	749	0.042015
	750	0.042098
	751	0.042254
	752	0.042455
	753	0.042677
	754	0.042869
	755	0.043009
	756	0.043083
	757	0.04309
	758	0.043008
	759	0.042882
	760	0.042755
	761	0.042612
	762	0.042452
	763	0.042296
	764	0.04215
	765	0.042052
	766	0.042006
	767	0.042018
	768	0.042101
	769	0.042249
	770	0.042448
	771	0.042664
	772	0.042842
	773	0.042957
	774	0.043006
	775	0.043032
	776	0.043003
	777	0.042913
	778	0.042787
	779	0.042614
	780	0.042457
	781	0.042328
	782	0.042196
	783	0.042079
	784	0.042007
	785	0.042008
	786	0.042089
	787	0.042229
	788	0.042417
	789	0.042631
	790	0.042815
	791	0.042958
	792	0.043039
	793	0.04307
	794	0.04302
	795	0.042914
	796	0.042783
	797	0.042632
	798	0.042461
	799	0.042324
	800	0.042186
	801	0.042081
	802	0.042022
	803	0.042017
	804	0.042079
	805	0.042203
	806	0.042405
	807	0.042637
	808	0.042828
	809	0.04296
	810	0.043011
	811	0.043036
	812	0.042998
	813	0.042926
	814	0.042814
	815	0.042663
	816	0.042483
	817	0.042342
	818	0.042183
	819	0.042048
	820	0.041981
	821	0.041999
	822	0.04208
	823	0.042213
	824	0.042396
	825	0.042604
	826	0.042785
	827	0.04293
	828	0.043029
	829	0.043086
	830	0.043048
	831	0.042945
	832	0.042806
	833	0.042628
	834	0.042453
	835	0.042338
	836	0.042206
	837	0.042102
	838	0.042034
	839	0.042001
	840	0.042038
	841	0.042165
	842	0.042372
	843	0.042626
	844	0.042833
	845	0.042968
	846	0.043016
	847	0.043025
	848	0.042981
	849	0.04292
	850	0.04282
	851	0.042676
	852	0.042495
	853	0.042337
	854	0.042168
	855	0.042042
	856	0.041994
	857	0.042022
	858	0.042105
	859	0.042225
	860	0.042394
	861	0.04259
	862	0.042759
	863	0.042902
	864	0.043019
	865	0.043085
	866	0.043045
	867	0.042943
	868	0.042788
	869	0.042621
	870	0.04247
	871	0.042364
	872	0.042229
	873	0.042116
	874	0.042028
	875	0.041985
	876	0.042016
	877	0.042143
	878	0.042353
	879	0.042612
	880	0.04284
	881	0.042983
	882	0.04304
	883	0.043046
	884	0.042999
	885	0.042952
	886	0.042853
	887	0.042704
	888	0.042504
	889	0.042337
	890	0.042167
	891	0.042056
	892	0.041999
	893	0.042014
	894	0.042084
	895	0.0422
	896	0.042362
	897	0.042553
	898	0.042749
	899	0.042918
	900	0.043047
	901	0.043108
	902	0.043063
	903	0.042951
	904	0.042793
	905	0.042647
	906	0.042512
	907	0.042388
	908	0.042236
	909	0.042092
	910	0.041982
	911	0.041943
	912	0.041985
	913	0.042128
	914	0.042351
	915	0.042602
	916	0.042814
	917	0.042957
	918	0.043017
	919	0.043044
	920	0.043022
	921	0.042996
	922	0.042886
	923	0.042715
	924	0.042483
	925	0.042303
	926	0.04216
	927	0.042069
	928	0.042014
	929	0.04203
	930	0.042085
	931	0.04218
	932	0.042328
	933	0.042521
	934	0.042738
	935	0.042924
	936	0.043062
	937	0.043128
	938	0.043069
	939	0.042958
	940	0.042796
	941	0.042663
	942	0.042528
	943	0.042402
	944	0.042242
	945	0.042101
	946	0.041982
	947	0.041947
	948	0.041989
	949	0.042122
	950	0.042333
	951	0.042572
	952	0.042785
	953	0.042916
	954	0.042983
	955	0.043019
	956	0.04302
	957	0.043004
	958	0.042905
	959	0.04273
	960	0.042508
	961	0.042331
	962	0.042188
	963	0.0421
	964	0.042029
	965	0.042015
	966	0.042049
	967	0.042134
	968	0.042292
	969	0.042494
	970	0.042718
	971	0.042902
	972	0.043041
	973	0.043112
	974	0.043078
	975	0.042972
	976	0.042828
	977	0.042705
	978	0.042565
	979	0.042419
	980	0.042248
	981	0.042106
	982	0.041989
	983	0.041957
	984	0.041997
	985	0.042114
	986	0.042314
	987	0.042547
	988	0.042768
	989	0.042907
	990	0.042989
	991	0.043034
	992	0.043035
	993	0.043005
	994	0.042899
	995	0.042737
	996	0.042538
	997	0.042371
	998	0.042231
	999	0.042123
	1000	0.042022

## Sheet: Sheet2
	Fig 11. Horizontal displacement of node 4 for mtrial = 20g at speeds of 800, 1500, and 2000 rpm.
	No	X (mm) 800 rpm	X (mm) 1500 rpm	X (mm) 2000 rpm
	1	0.0395736	0.0389112	0.0382488
	2	0.0395472	0.0392328	0.0389184
	3	0.0394184	0.0394116	0.0394048
	4	0.03926	0.0393812	0.0395024
	5	0.0390616	0.0390768	0.039092
	6	0.0388648	0.038606	0.0383472
	7	0.0387096	0.038328	0.0379464
	8	0.0385952	0.038296	0.0379968
	9	0.0385592	0.0385368	0.0385144
	10	0.0385576	0.0389068	0.039256
	11	0.0386056	0.0390944	0.0395832
	12	0.0387024	0.0390136	0.0393248
	13	0.0388168	0.03881	0.0388032
	14	0.0389504	0.0385428	0.0381352
	15	0.039104	0.0384828	0.0378616
	16	0.0392656	0.0387844	0.0383032
	17	0.0394344	0.0392024	0.0389704
	18	0.0395328	0.0394888	0.0394448
	19	0.0395816	0.0395588	0.039536
	20	0.0395608	0.0393344	0.039108
	21	0.0395152	0.0389384	0.0383616
	22	0.0393816	0.0386548	0.037928
	23	0.0392208	0.038606	0.0379912
	24	0.0390232	0.0387636	0.038504
	25	0.03882	0.0390412	0.0392624
	26	0.0386744	0.0391268	0.0395792
	27	0.0385752	0.0389464	0.0393176
	28	0.0385536	0.0386808	0.038808
	29	0.0385752	0.0383644	0.0381536
	30	0.0386208	0.0382668	0.0379128
	31	0.0387408	0.0385544	0.038368
	32	0.0388712	0.0389584	0.0390456
	33	0.0389992	0.0392576	0.039516
	34	0.0391416	0.0393752	0.0396088
	35	0.0392904	0.039234	0.0391776
	36	0.03944	0.038932	0.038424
	37	0.0395144	0.0387584	0.0380024
	38	0.03956	0.038828	0.038096
	39	0.0395408	0.0390768	0.0386128
	40	0.0394888	0.0394116	0.0393344
	41	0.0393568	0.0394872	0.0396176
	42	0.0391952	0.0392616	0.039328
	43	0.0390176	0.0389016	0.0387856
	44	0.0388248	0.0384928	0.0381608
	45	0.0386944	0.0382972	0.0379
	46	0.0386064	0.0384896	0.0383728
	47	0.0385712	0.0387984	0.0390256
	48	0.0386	0.039046	0.039492
	49	0.0386432	0.0391096	0.039576
	50	0.0387392	0.0389452	0.0391512
	51	0.03886	0.0386212	0.0383824
	52	0.0389776	0.038488	0.0379984
	53	0.0391296	0.0386176	0.0381056
	54	0.0392824	0.0389648	0.0386472
	55	0.039436	0.03939	0.039344
	56	0.0395136	0.0395732	0.0396328
	57	0.0395632	0.0394568	0.0393504
	58	0.0395432	0.0391728	0.0388024
	59	0.0394816	0.0388468	0.038212
	60	0.0393608	0.0386508	0.0379408
	61	0.0391856	0.0388068	0.038428
	62	0.0390024	0.039042	0.0390816
	63	0.0387976	0.0391744	0.0395512
	64	0.0386656	0.0391436	0.0396216
	65	0.0385848	0.0388968	0.0392088
	66	0.038556	0.0384864	0.0384168
	67	0.0385736	0.0383184	0.0380632
	68	0.0386312	0.0383932	0.0381552
	69	0.0387456	0.0387244	0.0387032
	70	0.0388896	0.03913	0.0393704
	71	0.0390096	0.0393324	0.0396552
	72	0.0391712	0.0392644	0.0393576
	73	0.0393168	0.0390644	0.038812
	74	0.0394608	0.0388364	0.038212
	75	0.0395208	0.0387244	0.037928
	76	0.0395584	0.0389888	0.0384192
	77	0.0395456	0.0393132	0.0390808
	78	0.0394648	0.0395072	0.0395496
	79	0.0393456	0.0394796	0.0396136
	80	0.0391496	0.03918	0.0392104
	81	0.0389728	0.0386884	0.038404
	82	0.0387664	0.0384172	0.038068
	83	0.038644	0.0384048	0.0381656
	84	0.0385792	0.0386544	0.0387296
	85	0.038544	0.0389604	0.0393768
	86	0.0385816	0.0391264	0.0396712
	87	0.0386536	0.0390104	0.0393672
	88	0.0387752	0.0387892	0.0388032
	89	0.0389112	0.038558	0.0382048
	90	0.0390368	0.0384672	0.0378976
	91	0.0392	0.0388008	0.0384016
	92	0.0393448	0.0392104	0.039076
	93	0.0394704	0.0395132	0.039556
	94	0.039536	0.0395736	0.0396112
	95	0.0395576	0.0393792	0.0392008
	96	0.0395304	0.038962	0.0383936
	97	0.0394256	0.038746	0.0380664
	98	0.039304	0.0387396	0.0381752
	99	0.0390984	0.038924	0.0387496
	100	0.0389208	0.0391576	0.0393944
	101	0.0387312	0.0392084	0.0396856
	102	0.0386288	0.039002	0.0393752
	103	0.0385912	0.0386976	0.038804
	104	0.0385624	0.0383792	0.038196
	105	0.0386104	0.0382572	0.037904
	106	0.038692	0.0385496	0.0384072
	107	0.0388064	0.0389524	0.0390984
	108	0.0389368	0.0392508	0.0395648
	109	0.0390728	0.0393424	0.039612
	110	0.039228	0.039212	0.039196
	111	0.0393664	0.0388852	0.038404
	112	0.0394672	0.0387732	0.0380792
	113	0.0395168	0.0388608	0.0382048
	114	0.0395184	0.0391492	0.03878
	115	0.0394984	0.0394636	0.0394288
	116	0.0393832	0.0395472	0.0397112
	117	0.0392792	0.0393368	0.0393944
	118	0.0390816	0.0389484	0.0388152
	119	0.038916	0.0385584	0.0382008
	120	0.0387368	0.0383336	0.0379304
	121	0.0386384	0.0385352	0.038432
	122	0.0386048	0.0388676	0.0391304
	123	0.0385776	0.0390712	0.0395648
	124	0.0386208	0.0391044	0.039588
	125	0.0387056	0.0389376	0.0391696
	126	0.0388136	0.0385988	0.038384
	127	0.0389408	0.038498	0.0380552
	128	0.039072	0.0386288	0.0381856
	129	0.0392152	0.0389804	0.0387456
	130	0.0393544	0.0393748	0.0393952
	131	0.0394552	0.0395612	0.0396672
	132	0.0395112	0.0394236	0.039336
	133	0.0395192	0.0391504	0.0387816
	134	0.039512	0.038834	0.038156
	135	0.0393912	0.0386532	0.0379152
	136	0.0392776	0.0388496	0.0384216
	137	0.0390752	0.0390968	0.0391184
	138	0.0389016	0.039224	0.0395464
	139	0.0387472	0.0391544	0.0395616
	140	0.0386504	0.0389	0.0391496
	141	0.0386112	0.038494	0.0383768
	142	0.0385848	0.0383108	0.0380368
	143	0.0386392	0.038404	0.0381688
	144	0.038712	0.0387092	0.0387064
	145	0.03882	0.0390948	0.0393696
	146	0.0389448	0.0392868	0.0396288
	147	0.0391	0.0391956	0.0392912
	148	0.0392496	0.039	0.0387504
	149	0.0394024	0.0387588	0.0381152
	150	0.0394864	0.0386884	0.0378904
	151	0.0395432	0.0389708	0.0383984
	152	0.0395192	0.0392956	0.039072
	153	0.0394944	0.0394944	0.0394944
	154	0.0393632	0.0394404	0.0395176
	155	0.0392424	0.0391736	0.0391048
	156	0.039044	0.0386964	0.0383488
	157	0.0388472	0.038424	0.0380008
	158	0.0387056	0.0384244	0.0381432
	159	0.038596	0.0386444	0.0386928
	160	0.0385712	0.0389732	0.0393752
	161	0.038572	0.0391068	0.0396416
	162	0.0386256	0.038972	0.0393184
	163	0.0387264	0.0387596	0.0387928
	164	0.0388632	0.0385132	0.0381632
	165	0.0389976	0.0384752	0.0379528
	166	0.0391456	0.038802	0.0384584
	167	0.0392816	0.0392104	0.0391392
	168	0.039424	0.0394912	0.0395584
	169	0.0394824	0.039532	0.0395816
	170	0.0395392	0.0393492	0.0391592
	171	0.039504	0.0389504	0.0383968
	172	0.039464	0.0387476	0.0380312
	173	0.0393448	0.0387572	0.0381696
	174	0.039188	0.038954	0.03872
	175	0.0390008	0.0391976	0.0393944
	176	0.038808	0.0392312	0.0396544
	177	0.0386904	0.0390104	0.0393304
	178	0.0385992	0.0386932	0.0387872
	179	0.0385848	0.0383732	0.0381616
	180	0.0386016	0.0382728	0.037944
	181	0.0386648	0.0385576	0.0384504
	182	0.0387656	0.0389532	0.0391408
	183	0.038888	0.0392264	0.0395648
	184	0.039016	0.0392976	0.0395792
	185	0.0391704	0.0391704	0.0391704
	186	0.039308	0.038852	0.038396
	187	0.039444	0.0387356	0.0380272
	188	0.0394984	0.0388336	0.0381688
	189	0.0395408	0.0391308	0.0387208
	190	0.0394944	0.0394424	0.0393904
	191	0.0394304	0.0395352	0.03964
	192	0.039316	0.0393156	0.0393152
	193	0.0391504	0.0389504	0.0387504
	194	0.0389904	0.0385684	0.0381464
	195	0.0387928	0.0383424	0.037892
	196	0.0386896	0.03855	0.0384104
	197	0.038608	0.0388396	0.0390712
	198	0.0385872	0.0390448	0.0395024
	199	0.038616	0.039064	0.039512
	200	0.0386592	0.0388772	0.0390952
	201	0.0387864	0.0385472	0.038308
	202	0.0389192	0.0384368	0.0379544
	203	0.039056	0.0385808	0.0381056
	204	0.0392	0.0389368	0.0386736
	205	0.0393256	0.0393204	0.0393152
	206	0.0394352	0.039502	0.0395688
	207	0.0394832	0.0393724	0.0392616
	208	0.0394976	0.0390936	0.0386896
	209	0.0394792	0.0388036	0.038128
	210	0.0394104	0.0386364	0.0378624
	211	0.0393152	0.0388576	0.0384
	212	0.039128	0.0390948	0.0390616
	213	0.0389672	0.0392356	0.039504
	214	0.0387752	0.0391484	0.0395216
	215	0.0386656	0.0388832	0.0391008
	216	0.0386024	0.0384532	0.038304
	217	0.0385816	0.0382776	0.0379736
	218	0.0386152	0.0383648	0.0381144
	219	0.0386704	0.0386832	0.038696
	220	0.0387792	0.03904	0.0393008
	221	0.0389072	0.0392292	0.0395512
	222	0.0390544	0.0391464	0.0392384
	223	0.039204	0.0389324	0.0386608
	224	0.0393496	0.0387228	0.038096
	225	0.039468	0.0386484	0.0378288
	226	0.039528	0.038944	0.03836
	227	0.0395232	0.0392756	0.039028
	228	0.0394968	0.0394792	0.0394616
	229	0.0393824	0.0394396	0.0394968
	230	0.0392824	0.0391844	0.0390864
	231	0.03908	0.0386868	0.0382936
	232	0.0389208	0.038458	0.0379952
	233	0.03874	0.0384384	0.0381368
	234	0.0386344	0.03868	0.0387256
	235	0.0385904	0.0389544	0.0393184
	236	0.0385632	0.0390692	0.0395752
	237	0.0386168	0.0389356	0.0392544
	238	0.038688	0.0386888	0.0386896
	239	0.0388256	0.0384652	0.0381048
	240	0.0389816	0.03841	0.0378384
	241	0.039132	0.038746	0.03836
	242	0.0392712	0.0391456	0.03902
	243	0.0394064	0.039418	0.0394296
	244	0.0394808	0.0394672	0.0394536
	245	0.0395208	0.039284	0.0390472
	246	0.0394904	0.0388708	0.0382512
	247	0.0394768	0.038714	0.0379512
	248	0.0393568	0.0387244	0.038092
	249	0.0392504	0.0389604	0.0386704
	250	0.0390416	0.0391644	0.0392872
	251	0.0388632	0.0392056	0.039548
	252	0.0387128	0.0389704	0.039228
	253	0.038608	0.0386504	0.0386928
	254	0.038588	0.0383392	0.0380904
	255	0.0385864	0.0382144	0.0378424
	256	0.0386472	0.03851	0.0383728
	257	0.0387328	0.0388872	0.0390416
	258	0.0388568	0.0391524	0.039448
	259	0.0389968	0.0392344	0.039472
	260	0.0391392	0.0391016	0.039064
	261	0.039284	0.038782	0.03828
	262	0.0394208	0.0386964	0.037972
	263	0.0394808	0.0387936	0.0381064
	264	0.039524	0.0390992	0.0386744
	265	0.0394728	0.039384	0.0392952
	266	0.0394312	0.0394888	0.0395464
	267	0.039308	0.0392616	0.0392152
	268	0.0391816	0.0389308	0.03868
	269	0.039004	0.0385336	0.0380632
	270	0.038824	0.0383264	0.0378288
	271	0.0387024	0.0385328	0.0383632
	272	0.038604	0.0388168	0.0390296
	273	0.0385952	0.0390184	0.0394416
	274	0.0386008	0.0390316	0.0394624
	275	0.0386664	0.0388672	0.039068
	276	0.03878	0.0385384	0.0382968
	277	0.0389096	0.0384572	0.0380048
	278	0.0390576	0.0386024	0.0381472
	279	0.0391968	0.0389592	0.0387216
	280	0.0393144	0.0393412	0.039368
	281	0.0394296	0.0395264	0.0396232
	282	0.0394632	0.03938	0.0392968
	283	0.0394928	0.0391332	0.0387736
	284	0.0394576	0.0388068	0.038156
	285	0.0394064	0.0386784	0.0379504
	286	0.0393008	0.0388904	0.03848
	287	0.0391432	0.0391348	0.0391264
	288	0.0389856	0.0392504	0.0395152
	289	0.0387888	0.0391484	0.039508
	290	0.0386808	0.0388908	0.0391008
	291	0.0386048	0.0384752	0.0383456
	292	0.0385928	0.0383136	0.0380344
	293	0.0386208	0.0384	0.0381792
	294	0.0386752	0.038706	0.0387368
	295	0.0387968	0.0390996	0.0394024
	296	0.0389144	0.0392744	0.0396344
	297	0.0390672	0.0391864	0.0393056
	298	0.0392136	0.0390092	0.0388048
	299	0.039348	0.0387624	0.0381768
	300	0.0394472	0.0387304	0.0380136
	301	0.039492	0.0390152	0.0385384
	302	0.0394888	0.0393372	0.0391856
	303	0.0394656	0.0395092	0.0395528
	304	0.039372	0.039456	0.03954
	305	0.0392792	0.0391964	0.0391136
	306	0.0391	0.0387432	0.0383864
	307	0.0389504	0.0384956	0.0380408
	308	0.0387616	0.0384844	0.0382072
	309	0.0386624	0.0387084	0.0387544
	310	0.0386056	0.0390104	0.0394152
	311	0.0385808	0.0390992	0.0396176
	312	0.0386304	0.0389584	0.0392864
	313	0.0387008	0.0387392	0.0387776
	314	0.0388352	0.0384956	0.038156
	315	0.038972	0.0384892	0.0380064
	316	0.0391232	0.0388244	0.0385256
	317	0.0392592	0.0392148	0.0391704
	318	0.0393896	0.039464	0.0395384
	319	0.0394568	0.0394996	0.0395424
	320	0.0394904	0.039304	0.0391176
	321	0.0394688	0.0389364	0.038404
	322	0.0394528	0.0387592	0.0380656
	323	0.0393312	0.0387888	0.0382464
	324	0.0392352	0.0390232	0.0388112
	325	0.0390496	0.0392536	0.0394576
	326	0.0388936	0.0392772	0.0396608
	327	0.0387392	0.0390344	0.0393296
	328	0.0386304	0.0387176	0.0388048
	329	0.0386048	0.0384032	0.0382016
	330	0.0385936	0.038312	0.0380304
	331	0.038656	0.038606	0.038556
	332	0.0387312	0.0389612	0.0391912
	333	0.0388536	0.0392132	0.0395728
	334	0.0390112	0.039288	0.0395648
	335	0.0391536	0.039148	0.0391424
	336	0.039304	0.0388508	0.0383976
	337	0.0394136	0.0387416	0.0380696
	338	0.0394672	0.0388612	0.0382552
	339	0.0394848	0.03917	0.0388552
	340	0.0394528	0.0394668	0.0394808
	341	0.0394024	0.0395488	0.0396952
	342	0.039308	0.0393428	0.0393776
	343	0.0391872	0.039008	0.0388288
	344	0.0390272	0.038642	0.0382568
	345	0.0388504	0.0384612	0.038072
	346	0.0387248	0.0386688	0.0386128
	347	0.0386304	0.03894	0.0392496
	348	0.0386104	0.0391204	0.0396304
	349	0.0386288	0.0391188	0.0396088
	350	0.0386872	0.0389312	0.0391752
	351	0.0387952	0.038596	0.0383968
	352	0.0389064	0.0384984	0.0380904
	353	0.0390616	0.0386712	0.0382808
	354	0.0391888	0.0390344	0.03888
	355	0.0393272	0.0393852	0.0394432
	356	0.0394184	0.0395352	0.039652
	357	0.0394752	0.0393952	0.0393152
	358	0.0394864	0.0391068	0.0387272
	359	0.0394616	0.03881	0.0381584
	360	0.0393864	0.0386728	0.0379592
	361	0.0392792	0.0388976	0.038516
	362	0.039124	0.039146	0.039168
	363	0.0389776	0.0392644	0.0395512
	364	0.0387976	0.0391636	0.0395296
	365	0.0386872	0.0388948	0.0391024
	366	0.0386104	0.0384676	0.0383248
	367	0.0385896	0.0383256	0.0380616
	368	0.0386248	0.0384576	0.0382904
	369	0.0386776	0.03879	0.0389024
	370	0.0387992	0.0391228	0.0394464
	371	0.0389232	0.0392904	0.0396576
	372	0.039092	0.0392068	0.0393216
	373	0.03924	0.0389808	0.0387216
	374	0.039356	0.0387684	0.0381808
	375	0.03944	0.0387056	0.0379712
	376	0.039468	0.0390024	0.0385368
	377	0.0394616	0.0393264	0.0391912
	378	0.0394344	0.039494	0.0395536
	379	0.0393544	0.0394344	0.0395144
	380	0.039272	0.0391764	0.0390808
	381	0.0390936	0.0386912	0.0382888
	382	0.0389416	0.0384888	0.038036
	383	0.0387592	0.0385172	0.0382752
	384	0.0386536	0.0387704	0.0388872
	385	0.0386104	0.0390112	0.039412
	386	0.0385888	0.0391016	0.0396144
	387	0.0386544	0.0389688	0.0392832
	388	0.0387224	0.0386952	0.038668
	389	0.0388352	0.0384928	0.0381504
	390	0.0389696	0.0384532	0.0379368
	391	0.0391208	0.0388156	0.0385104
	392	0.039272	0.0392232	0.0391744
	393	0.0393888	0.0394608	0.0395328
	394	0.0394752	0.0394868	0.0394984
	395	0.0395	0.0392848	0.0390696
	396	0.0394888	0.0388836	0.0382784
	397	0.0394264	0.03873	0.0380336
	398	0.0393176	0.0387996	0.0382816
	399	0.0392096	0.039044	0.0388784
	400	0.0390328	0.0392152	0.0393976
	401	0.0388712	0.03923	0.0395888
	402	0.0387304	0.0389904	0.0392504
	403	0.0386264	0.038634	0.0386416
	404	0.0386016	0.0383548	0.038108
	405	0.0385968	0.0382544	0.037912
	406	0.0386552	0.03857	0.0384848
	407	0.03874	0.0389464	0.0391528
	408	0.0388656	0.0391788	0.039492
	409	0.0390376	0.0392484	0.0394592
	410	0.0391952	0.0391172	0.0390392
	411	0.0393488	0.0388024	0.038256
	412	0.0394304	0.0387176	0.0380048
	413	0.0394776	0.0388632	0.0382488
	414	0.0394736	0.039154	0.0388344
	415	0.0394392	0.039412	0.0393848
	416	0.0393824	0.0394804	0.0395784
	417	0.0393008	0.0392628	0.0392248
	418	0.0391704	0.0389112	0.038652
	419	0.0390072	0.0385392	0.0380712
	420	0.0388312	0.0383664	0.0379016
	421	0.0387048	0.0385876	0.0384704
	422	0.038604	0.038876	0.039148
	423	0.0385912	0.0390308	0.0394704
	424	0.0386192	0.0390264	0.0394336
	425	0.0386808	0.0388444	0.039008
	426	0.038788	0.0385148	0.0382416
	427	0.0388904	0.0384284	0.0379664
	428	0.0390608	0.0386392	0.0382176
	429	0.0392072	0.0390008	0.0387944
	430	0.0393512	0.0393624	0.0393736
	431	0.039444	0.039504	0.039564
	432	0.0395032	0.0393508	0.0391984
	433	0.0394848	0.0390604	0.038636
	434	0.039448	0.0387468	0.0380456
	435	0.0393504	0.03863	0.0379096
	436	0.0392552	0.0388704	0.0384856
	437	0.0391024	0.0391272	0.039152
	438	0.0389608	0.0392156	0.0394704
	439	0.0387872	0.0391056	0.039424
	440	0.0386768	0.038832	0.0389872
	441	0.038608	0.0384224	0.0382368
	442	0.0385808	0.0382564	0.037932
	443	0.0386232	0.0384104	0.0381976
	444	0.0386816	0.0387276	0.0387736
	445	0.0388072	0.039094	0.0393808
	446	0.0389536	0.0392572	0.0395608
	447	0.0391456	0.0391716	0.0391976
	448	0.0392968	0.0389636	0.0386304
	449	0.039404	0.0387276	0.0380512
	450	0.0394664	0.0387096	0.0379528
	451	0.03948	0.039006	0.038532
	452	0.0394616	0.0393148	0.039168
	453	0.039424	0.0394556	0.0394872
	454	0.0393408	0.0393828	0.0394248
	455	0.0392368	0.0391096	0.0389824
	456	0.0390696	0.038662	0.0382544
	457	0.038908	0.0384232	0.0379384
	458	0.0387384	0.0384824	0.0382264
	459	0.038632	0.0387132	0.0387944
	460	0.0385888	0.0390036	0.0394184
	461	0.0385864	0.039084	0.0395816
	462	0.0386592	0.0389388	0.0392184
	463	0.038724	0.038692	0.03866
	464	0.038832	0.0384508	0.0380696
	465	0.0389832	0.0384848	0.0379864
	466	0.0391448	0.0388536	0.0385624
	467	0.0393224	0.03926	0.0391976
	468	0.0394368	0.039476	0.0395152
	469	0.0395224	0.0394848	0.0394472
	470	0.0395104	0.0392552	0.039
	471	0.0394736	0.0388804	0.0382872
	472	0.0393952	0.0386704	0.0379456
	473	0.039288	0.0387608	0.0382336
	474	0.0391624	0.0389844	0.0388064
	475	0.0390056	0.0392184	0.0394312
	476	0.0388408	0.0392128	0.0395848
	477	0.038712	0.038968	0.039224
	478	0.0386016	0.0386336	0.0386656
	479	0.0385792	0.0383276	0.038076
	480	0.038588	0.0382964	0.0380048
	481	0.0386576	0.03861	0.0385624
	482	0.0387616	0.0389768	0.039192
	483	0.0388944	0.0392	0.0395056
	484	0.0390808	0.0392572	0.0394336
	485	0.03922	0.0390992	0.0389784
	486	0.0393704	0.0388188	0.0382672
	487	0.0394344	0.0386676	0.0379008
	488	0.0394912	0.03885	0.0382088
	489	0.0394624	0.039126	0.0387896
	490	0.0394432	0.0394232	0.0394032
	491	0.0393608	0.0394604	0.03956
	492	0.039264	0.0392396	0.0392152
	493	0.0391128	0.038872	0.0386312
	494	0.0389712	0.0385224	0.0380736
	495	0.0387944	0.038392	0.0379896
	496	0.0386816	0.0386128	0.038544
	497	0.0386048	0.0389004	0.039196
	498	0.038596	0.0390596	0.0395232
	499	0.03864	0.0390492	0.0394584
	500	0.0386848	0.0388516	0.0390184
	501	0.038804	0.0385492	0.0382944
	502	0.0389008	0.0384208	0.0379408
	503	0.0390928	0.0386772	0.0382616
	504	0.039252	0.0390524	0.0388528
	505	0.0394056	0.0394168	0.039428
	506	0.0394784	0.0395352	0.039592
	507	0.0395072	0.0393788	0.0392504
	508	0.0394608	0.0390464	0.038632
	509	0.0394208	0.0387596	0.0380984
	510	0.0393224	0.0386528	0.0379832
	511	0.0392256	0.0388856	0.0385456
	512	0.0390704	0.039136	0.0392016
	513	0.03894	0.0392376	0.0395352
	514	0.0387632	0.0391136	0.039464
	515	0.0386592	0.0388436	0.039028
	516	0.0386032	0.0384412	0.0382792
	517	0.0385752	0.038262	0.0379488
	518	0.0386432	0.0384628	0.0382824
	519	0.0387096	0.0388028	0.038896
	520	0.0388408	0.0391368	0.0394328
	521	0.0389824	0.0392972	0.039612
	522	0.0391584	0.0392156	0.0392728
	523	0.0393064	0.0389624	0.0386184
	524	0.0394256	0.0387644	0.0381032
	525	0.0394832	0.0387264	0.0379696
	526	0.0394928	0.0390172	0.0385416
	527	0.0394752	0.0393468	0.0392184
	528	0.0394216	0.0394848	0.039548
	529	0.0393048	0.0393888	0.0394728
	530	0.039184	0.03912	0.039056
	531	0.0390224	0.0386504	0.0382784
	532	0.0388656	0.038424	0.0379824
	533	0.0387176	0.0385204	0.0383232
	534	0.0386104	0.038792	0.0389736
	535	0.0385952	0.0390272	0.0394592
	536	0.0385856	0.0391132	0.0396408
	537	0.0386424	0.0389744	0.0393064
	538	0.0387296	0.0386868	0.038644
	539	0.0388328	0.0384784	0.038124
	540	0.0390208	0.0384944	0.037968
	541	0.0391856	0.0388592	0.0385328
	542	0.0393872	0.0393156	0.039244
	543	0.0394632	0.0395092	0.0395552
	544	0.0395208	0.0394964	0.039472
	545	0.0394848	0.0392672	0.0390496
	546	0.0394544	0.038858	0.0382616
	547	0.0393544	0.0386632	0.037972
	548	0.0392712	0.038792	0.0383128
	549	0.0391376	0.0390568	0.038976
	550	0.0389944	0.0392208	0.0394472
	551	0.0388224	0.0392276	0.0396328
	552	0.0386952	0.0390024	0.0393096
	553	0.0385896	0.0386196	0.0386496
	554	0.0385752	0.0383512	0.0381272
	555	0.0385968	0.0382852	0.0379736
	556	0.03866	0.0386024	0.0385448
	557	0.0388	0.0390412	0.0392824
	558	0.0388968	0.039244	0.0395912
	559	0.0390928	0.039304	0.0395152
	560	0.0392392	0.0391664	0.0390936
	561	0.0394016	0.038862	0.0383224
	562	0.03946	0.0387504	0.0380408
	563	0.039516	0.0389532	0.0383904
	564	0.0394904	0.0392572	0.039024
	565	0.0394616	0.03948	0.0394984
	566	0.0393416	0.0395032	0.0396648
	567	0.0392304	0.0392792	0.039328
	568	0.039072	0.0388676	0.0386632
	569	0.0389408	0.0385312	0.0381216
	570	0.0387704	0.0383668	0.0379632
	571	0.0386728	0.0386008	0.0385288
	572	0.0386064	0.0389368	0.0392672
	573	0.0385792	0.0390728	0.0395664
	574	0.0386256	0.0390544	0.0394832
	575	0.0386728	0.0388668	0.0390608
	576	0.0387984	0.0385524	0.0383064
	577	0.0389128	0.0384584	0.038004
	578	0.0391264	0.0387408	0.0383552
	579	0.0393152	0.0391388	0.0389624
	580	0.0394472	0.0394632	0.0394792
	581	0.0394856	0.039564	0.0396424
	582	0.0394944	0.0393992	0.039304
	583	0.0394568	0.039054	0.0386512
	584	0.039408	0.0387576	0.0381072
	585	0.0393072	0.0386328	0.0379584
	586	0.0392208	0.0388744	0.038528
	587	0.0390616	0.039162	0.0392624
	588	0.038908	0.0392372	0.0395664
	589	0.0387376	0.03911	0.0394824
	590	0.0386272	0.0388408	0.0390544
	591	0.0385776	0.0384592	0.0383408
	592	0.038552	0.0382684	0.0379848
	593	0.0386384	0.0384832	0.038328
	594	0.0387136	0.03881	0.0389064
	595	0.0388248	0.0391568	0.0394888
	596	0.0389728	0.0393084	0.039644
	597	0.0391496	0.039222	0.0392944
	598	0.0393464	0.0390044	0.0386624
	599	0.0394456	0.0387808	0.038116
	600	0.0395168	0.0387588	0.0380008
	601	0.039528	0.039056	0.038584
	602	0.039496	0.0394016	0.0393072
	603	0.0394024	0.0395156	0.0396288
	604	0.0392848	0.0394232	0.0395616
	605	0.039156	0.0391404	0.0391248
	606	0.0390016	0.0387268	0.038452
	607	0.0388336	0.0384532	0.0380728
	608	0.0387048	0.0385636	0.0384224
	609	0.0385968	0.038806	0.0390152
	610	0.0385624	0.0391036	0.0396448
	611	0.0385568	0.039172	0.0397872
	612	0.0386128	0.0390228	0.0394328
	613	0.0387352	0.0387656	0.038796
	614	0.0388368	0.0385432	0.0382496
	615	0.039064	0.0386012	0.0381384
	616	0.0392528	0.0389796	0.0387064
	617	0.0394424	0.0394188	0.0393952
	618	0.0394872	0.0395912	0.0396952
	619	0.039528	0.0395604	0.0395928
	620	0.0394816	0.039308	0.0391344
	621	0.039452	0.0389532	0.0384544
	622	0.0393576	0.0387012	0.0380448
	623	0.0392752	0.0388316	0.038388
	624	0.0391136	0.0390516	0.0389896
	625	0.0389648	0.039288	0.0396112
	626	0.0387736	0.039256	0.0397384
	627	0.038644	0.0390108	0.0393776
	628	0.0385552	0.0386488	0.0387424
	629	0.0385336	0.0383784	0.0382232
	630	0.038596	0.038358	0.03812
	631	0.03866	0.0386776	0.0386952
	632	0.038788	0.0390904	0.0393928
	633	0.0388768	0.0392928	0.0397088
	634	0.0390984	0.0393536	0.0396088
	635	0.0392824	0.0392264	0.0391704
	636	0.0394496	0.0389696	0.0384896
	637	0.0395128	0.0388012	0.0380896
	638	0.0395624	0.0390012	0.03844
	639	0.0395056	0.0392828	0.03906
	640	0.03944	0.0395528	0.0396656
	641	0.0393032	0.0395456	0.039788
	642	0.0392032	0.039314	0.0394248
	643	0.0390304	0.0388988	0.0387672
	644	0.0389056	0.0385872	0.0382688
	645	0.0387432	0.0384408	0.0381384
	646	0.0386464	0.0386732	0.0387
	647	0.03858	0.0389852	0.0393904
	648	0.0385376	0.0391176	0.0396976
	649	0.0386024	0.0390916	0.0395808
	650	0.0386656	0.0389044	0.0391432
	651	0.0387968	0.0386204	0.038444
	652	0.0389728	0.0385056	0.0380384
	653	0.0391792	0.0387932	0.0384072
	654	0.0393768	0.0392136	0.0390504
	655	0.0394712	0.0395668	0.0396624
	656	0.0395208	0.0396592	0.0397976
	657	0.0395008	0.0394832	0.0394656
	658	0.0394624	0.0391328	0.0388032
	659	0.0394008	0.0388716	0.0383424
	660	0.039304	0.0387432	0.0381824
	661	0.0391872	0.0389628	0.0387384
	662	0.0390264	0.039238	0.0394496
	663	0.0388528	0.0393136	0.0397744
	664	0.0387024	0.0391756	0.0396488
	665	0.0385856	0.0388964	0.0392072
	666	0.0385472	0.0385148	0.0384824
	667	0.0385768	0.038316	0.0380552
	668	0.0386304	0.0385248	0.0384192
	669	0.0387304	0.0388888	0.0390472
	670	0.0388072	0.0392208	0.0396344
	671	0.0390032	0.0393808	0.0397584
	672	0.0391896	0.0393096	0.0394296
	673	0.0394184	0.0390824	0.0387464
	674	0.0395112	0.038896	0.0382808
	675	0.0395856	0.0388356	0.0380856
	676	0.0395328	0.0390828	0.0386328
	677	0.0394768	0.039432	0.0393872
	678	0.0393608	0.0395492	0.0397376
	679	0.0392552	0.039436	0.0396168
	680	0.0391048	0.0391484	0.039192
	681	0.0389776	0.038724	0.0384704
	682	0.0388008	0.0384288	0.0380568
	683	0.0386808	0.0385596	0.0384384
	684	0.0385632	0.0388188	0.0390744
	685	0.0385208	0.0390912	0.0396616
	686	0.0385576	0.0391764	0.0397952
	687	0.0386136	0.0390396	0.0394656
	688	0.0387688	0.0387728	0.0387768
	689	0.0388904	0.038588	0.0382856
	690	0.0391264	0.0385908	0.0380552
	691	0.0393	0.038944	0.038588
	692	0.0394576	0.039414	0.0393704
	693	0.0395072	0.0396112	0.0397152
	694	0.0395488	0.039568	0.0395872
	695	0.039496	0.0393244	0.0391528
	696	0.0394656	0.0389388	0.038412
	697	0.03934	0.0386732	0.0380064
	698	0.0392304	0.0388064	0.0383824
	699	0.0390512	0.0390292	0.0390072
	700	0.038904	0.0392484	0.0395928
	701	0.0387248	0.039232	0.0397392
	702	0.0386136	0.0390088	0.039404
	703	0.038564	0.0386548	0.0387456
	704	0.0385496	0.0383916	0.0382336
	705	0.0386032	0.038302	0.0380008
	706	0.0386752	0.0386088	0.0385424
	707	0.0387728	0.039064	0.0393552
	708	0.0389272	0.0393092	0.0396912
	709	0.0391248	0.0393496	0.0395744
	710	0.0393592	0.0392524	0.0391456
	711	0.039508	0.038956	0.038404
	712	0.0395688	0.0387856	0.0380024
	713	0.0395392	0.0389496	0.03836
	714	0.0394776	0.0392216	0.0389656
	715	0.039388	0.0394732	0.0395584
	716	0.0392696	0.0394884	0.0397072
	717	0.0391712	0.0392668	0.0393624
	718	0.039028	0.0388712	0.0387144
	719	0.0388712	0.0385264	0.0381816
	720	0.0387136	0.0383192	0.0379248
	721	0.038588	0.0385244	0.0384608
	722	0.0385352	0.038904	0.0392728
	723	0.038544	0.039078	0.039612
	724	0.0386096	0.0390596	0.0395096
	725	0.0387328	0.0389148	0.0390968
	726	0.0388504	0.0386124	0.0383744
	727	0.039036	0.0385048	0.0379736
	728	0.0392056	0.0387604	0.0383152
	729	0.0394072	0.0391512	0.0388952
	730	0.0394816	0.039504	0.0395264
	731	0.0395424	0.0396192	0.039696
	732	0.0395184	0.0394464	0.0393744
	733	0.0395	0.0391184	0.0387368
	734	0.0393824	0.0388004	0.0382184
	735	0.0392664	0.0386056	0.0379448
	736	0.039104	0.0388	0.038496
	737	0.038968	0.039138	0.039308
	738	0.0387952	0.0392284	0.0396616
	739	0.0386792	0.0391228	0.0395664
	740	0.0386016	0.0388808	0.03916
	741	0.0385568	0.0385004	0.038444
	742	0.0385752	0.0382888	0.0380024
	743	0.0386136	0.03846	0.0383064
	744	0.038728	0.0387932	0.0388584
	745	0.0388392	0.039182	0.0395248
	746	0.0390416	0.0393664	0.0396912
	747	0.03928	0.0393232	0.0393664
	748	0.0394736	0.039096	0.0387184
	749	0.039544	0.038868	0.038192
	750	0.0395464	0.0387204	0.0378944
	751	0.039492	0.0389712	0.0384504
	752	0.0394216	0.0393416	0.0392616
	753	0.0393152	0.0394764	0.0396376
	754	0.0392312	0.0393924	0.0395536
	755	0.0391024	0.0391296	0.0391568
	756	0.0389536	0.0387084	0.0384632
	757	0.0387592	0.0383788	0.0379984
	758	0.0386296	0.038458	0.0382864
	759	0.038548	0.0386952	0.0388424
	760	0.038516	0.0390352	0.0395544
	761	0.0385656	0.039142	0.0397184
	762	0.038672	0.0390368	0.0394016
	763	0.0387832	0.0387644	0.0387456
	764	0.0389312	0.0385776	0.038224
	765	0.0391112	0.0385136	0.037916
	766	0.03934	0.0388992	0.0384584
	767	0.0394784	0.0393596	0.0392408
	768	0.0395544	0.0395844	0.0396144
	769	0.0395592	0.039546	0.0395328
	770	0.0395312	0.0393212	0.0391112
	771	0.0394288	0.0389232	0.0384176
	772	0.0392904	0.0386072	0.037924
	773	0.039152	0.0386728	0.0381936
	774	0.039008	0.0388788	0.0387496
	775	0.038852	0.0391704	0.0394888
	776	0.0387192	0.039186	0.0396528
	777	0.0386256	0.0389888	0.039352
	778	0.0385576	0.0386312	0.0387048
	779	0.0385576	0.0383796	0.0382016
	780	0.0385824	0.0382428	0.0379032
	781	0.0386904	0.0385656	0.0384408
	782	0.0387968	0.0390064	0.039216
	783	0.0389872	0.039296	0.0396048
	784	0.0392168	0.0393792	0.0395416
	785	0.039448	0.0392836	0.0391192
	786	0.0395304	0.0389852	0.03844
	787	0.0395632	0.038746	0.0379288
	788	0.0395112	0.0388384	0.0381656
	789	0.0394616	0.0390908	0.03872
	790	0.0393592	0.0394204	0.0394816
	791	0.0392704	0.0394548	0.0396392
	792	0.0391424	0.0392404	0.0393384
	793	0.0389952	0.0388452	0.0386952
	794	0.0388048	0.0384944	0.038184
	795	0.0386568	0.0382596	0.0378624
	796	0.0385544	0.0384716	0.0383888
	797	0.038512	0.038832	0.039152
	798	0.038552	0.0390556	0.0395592
	799	0.0386384	0.0390796	0.0395208
	800	0.0387448	0.0389312	0.0391176
	801	0.0388544	0.038646	0.0384376
	802	0.0390312	0.0384876	0.037944
	803	0.0392488	0.03871	0.0381712
	804	0.0394376	0.0390908	0.038744
	805	0.0395344	0.0395276	0.0395208
	806	0.03958	0.0396408	0.0397016
	807	0.0395504	0.0394856	0.0394208
	808	0.0394656	0.0391408	0.038816
	809	0.0393312	0.0388208	0.0383104
	810	0.0392144	0.0385924	0.0379704
	811	0.0390584	0.0387752	0.038492
	812	0.0389216	0.039078	0.0392344
	813	0.038772	0.0392144	0.0396568
	814	0.0386696	0.0391412	0.0396128
	815	0.0385752	0.0388984	0.0392216
	816	0.0385296	0.0385196	0.0385096
	817	0.0385496	0.0382844	0.0380192
	818	0.0386368	0.0384244	0.038212
	819	0.0387336	0.038752	0.0387704
	820	0.03892	0.0392244	0.0395288
	821	0.0391424	0.0394304	0.0397184
	822	0.0393848	0.0394124	0.03944
	823	0.0394992	0.0391712	0.0388432
	824	0.0395544	0.0389504	0.0383464
	825	0.0395296	0.0387436	0.0379576
	826	0.0394928	0.0389824	0.038472
	827	0.0394072	0.0393112	0.0392152
	828	0.0393208	0.0394972	0.0396736
	829	0.0392016	0.039416	0.0396304
	830	0.0390416	0.039152	0.0392624
	831	0.0388696	0.0386972	0.0385248
	832	0.0386968	0.0383716	0.0380464
	833	0.0385792	0.0383912	0.0382032
	834	0.0385176	0.038636	0.0387544
	835	0.03854	0.0390288	0.0395176
	836	0.0385992	0.0391612	0.0397232
	837	0.0386936	0.0390728	0.039452
	838	0.0387864	0.0388184	0.0388504
	839	0.0389488	0.038648	0.0383472
	840	0.0391736	0.0385468	0.03792
	841	0.0394048	0.0389136	0.0384224
	842	0.0395424	0.0393608	0.0391792
	843	0.039616	0.0396388	0.0396616
	844	0.0395776	0.0395992	0.0396208
	845	0.0394952	0.0393744	0.0392536
	846	0.0393672	0.0389432	0.0385192
	847	0.0392456	0.0386428	0.03804
	848	0.039096	0.0386452	0.0381944
	849	0.0389592	0.03885	0.0387408
	850	0.0388064	0.0391628	0.0395192
	851	0.0386824	0.0392132	0.039744
	852	0.0385752	0.03903	0.0394848
	853	0.038516	0.0387028	0.0388896
	854	0.0385272	0.038452	0.0383768
	855	0.038604	0.0382664	0.0379288
	856	0.0387096	0.0385628	0.038416
	857	0.0388768	0.0390328	0.0391888
	858	0.0390912	0.03939	0.0396888
	859	0.0393168	0.0394868	0.0396568
	860	0.0394752	0.0393828	0.0392904
	861	0.039548	0.0390552	0.0385624
	862	0.0395544	0.0388152	0.038076
	863	0.0395152	0.038862	0.0382088
	864	0.0394544	0.0390924	0.0387304
	865	0.0393512	0.03943	0.0395088
	866	0.039224	0.0394828	0.0397416
	867	0.0390672	0.0392824	0.0394976
	868	0.0388968	0.0389048	0.0389128
	869	0.0387408	0.0385668	0.0383928
	870	0.0386264	0.0382732	0.03792
	871	0.0385544	0.0384744	0.0383944
	872	0.0385576	0.0388672	0.0391768
	873	0.0385864	0.039142	0.0396976
	874	0.0386656	0.0391704	0.0396752
	875	0.038744	0.0390272	0.0393104
	876	0.038888	0.0387424	0.0385968
	877	0.039096	0.0385996	0.0381032
	878	0.0393472	0.0387864	0.0382256
	879	0.0395224	0.0391332	0.038744
	880	0.0396072	0.039574	0.0395408
	881	0.039572	0.0396768	0.0397816
	882	0.0395032	0.0395236	0.039544
	883	0.03938	0.0391748	0.0389696
	884	0.0392712	0.0388572	0.0384432
	885	0.0391464	0.0385564	0.0379664
	886	0.0390208	0.0387252	0.0384296
	887	0.0388848	0.039044	0.0392032
	888	0.0387272	0.039222	0.0397168
	889	0.0386056	0.0391528	0.0397
	890	0.0385352	0.0389292	0.0393232
	891	0.0385328	0.038572	0.0386112
	892	0.03858	0.038342	0.038104
	893	0.0386976	0.0384484	0.0381992
	894	0.038832	0.038764	0.038696
	895	0.0390088	0.039252	0.0394952
	896	0.0392112	0.039474	0.0397368
	897	0.0394096	0.039454	0.0394984
	898	0.0395024	0.0392224	0.0389424
	899	0.0395576	0.0389768	0.038396
	900	0.0395192	0.0387212	0.0379232
	901	0.039496	0.038944	0.038392
	902	0.0393832	0.0392648	0.0391464
	903	0.039264	0.0394708	0.0396776
	904	0.0391048	0.0393948	0.0396848
	905	0.0389544	0.0391416	0.0393288
	906	0.0387976	0.0387132	0.0386288
	907	0.0386616	0.038398	0.0381344
	908	0.0385952	0.0383952	0.0381952
	909	0.0385632	0.0386284	0.0386936
	910	0.0385648	0.0390416	0.0395184
	911	0.0386304	0.039204	0.0397776
	912	0.0387016	0.0391244	0.0395472
	913	0.0388384	0.0389176	0.0389968
	914	0.0390208	0.0387356	0.0384504
	915	0.0392632	0.0386084	0.0379536
	916	0.039496	0.0389544	0.0384128
	917	0.0395952	0.0393732	0.0391512
	918	0.039584	0.0396436	0.0397032
	919	0.0395192	0.0396156	0.039712
	920	0.0394256	0.0393912	0.0393568
	921	0.0393048	0.0389832	0.0386616
	922	0.0391968	0.0386776	0.0381584
	923	0.0390832	0.0386344	0.0381856
	924	0.0389376	0.0388068	0.038676
	925	0.0387616	0.0391416	0.0395216
	926	0.0386248	0.0392076	0.0397904
	927	0.038536	0.0390512	0.0395664
	928	0.0385216	0.0387656	0.0390096
	929	0.03856	0.03852	0.03848
	930	0.0386736	0.0383244	0.0379752
	931	0.038796	0.03861	0.038424
	932	0.038944	0.0390524	0.0391608
	933	0.0391216	0.0394212	0.0397208
	934	0.039336	0.0395316	0.0397272
	935	0.0394896	0.039428	0.0393664
	936	0.03956	0.0391168	0.0386736
	937	0.0395552	0.0388484	0.0381416
	938	0.039528	0.0388476	0.0381672
	939	0.039416	0.0390264	0.0386368
	940	0.0392896	0.0393904	0.0394912
	941	0.039128	0.0394416	0.0397552
	942	0.0389952	0.03927	0.0395448
	943	0.0388456	0.038912	0.0389784
	944	0.0387088	0.0385828	0.0384568
	945	0.0386312	0.0382916	0.037952
	946	0.03858	0.0384868	0.0383936
	947	0.0385704	0.0388456	0.0391208
	948	0.0385944	0.039142	0.0396896
	949	0.03868	0.0391968	0.0397136
	950	0.0387992	0.0390776	0.039356
	951	0.0389496	0.0388104	0.0386712
	952	0.0391896	0.0386704	0.0381512
	953	0.0394336	0.038796	0.0381584
	954	0.039564	0.0390996	0.0386352
	955	0.0395936	0.039546	0.0394984
	956	0.0395176	0.0396404	0.0397632
	957	0.0394512	0.0395028	0.0395544
	958	0.039336	0.0391684	0.0390008
	959	0.0392496	0.038858	0.0384664
	960	0.0391392	0.0385496	0.03796
	961	0.0390056	0.0386968	0.038388
	962	0.0388232	0.0389556	0.039088
	963	0.0386672	0.0391688	0.0396704
	964	0.0385664	0.0391352	0.039704
	965	0.038524	0.0389356	0.0393472
	966	0.0385424	0.0385976	0.0386528
	967	0.0386368	0.0383908	0.0381448
	968	0.0387408	0.0384136	0.0380864
	969	0.0388552	0.0387112	0.0385672
	970	0.0390168	0.0392256	0.0394344
	971	0.0392232	0.0394744	0.0397256
	972	0.0394352	0.0394828	0.0395304
	973	0.039544	0.0392764	0.0390088
	974	0.0395832	0.0390224	0.0384616
	975	0.0395568	0.0387496	0.0379424
	976	0.0394784	0.0389208	0.0383632
	977	0.039332	0.0391812	0.0390304
	978	0.0391928	0.0394224	0.039652
	979	0.0390648	0.0393856	0.0397064
	980	0.0389152	0.0391324	0.0393496
	981	0.0387856	0.0387192	0.0386528
	982	0.038688	0.0384252	0.0381624
	983	0.0385968	0.0383276	0.0380584
	984	0.0385552	0.0385524	0.0385496
	985	0.0385416	0.038978	0.0394144
	986	0.038616	0.0391708	0.0397256
	987	0.0387088	0.039128	0.0395472
	988	0.0388648	0.0389536	0.0390424
	989	0.039096	0.038786	0.038476
	990	0.039352	0.038648	0.037944
	991	0.039524	0.0389388	0.0383536
	992	0.0395784	0.039292	0.0390056
	993	0.0395472	0.0395956	0.039644
	994	0.0394872	0.0396012	0.0397152
	995	0.0393832	0.0393764	0.0393696
	996	0.0393008	0.038982	0.0386632
	997	0.0391872	0.0386836	0.03818
	998	0.0390544	0.0385412	0.038028
	999	0.0388824	0.0386996	0.0385168
	1000	0.038712	0.0390504	0.0393888

## Sheet: Sheet3
		Fig 12. Horizontal displacement of node 4 for mtrial = 20g; n = 2000 rpm; for the diferent load positions 00–00, 00–900, and 00–1800.
		No	X (mm) 0°-0°	X (mm) 0°-90°	X (mm) 0°-180°
		1	0.0382488	0.015672	0.0213168
		2	0.0389184	0.0158656	0.0216736
		3	0.0394048	0.0165168	0.021636
		4	0.0395024	0.0170016	0.0213064
		5	0.039092	0.01722	0.0209864
		6	0.0383472	0.017048	0.0206256
		7	0.0379464	0.0164496	0.0206616
		8	0.0379968	0.0158128	0.0210832
		9	0.0385144	0.0157816	0.021556
		10	0.039256	0.0162064	0.0216336
		11	0.0395832	0.0167808	0.0214984
		12	0.0393248	0.0171672	0.0211368
		13	0.0388032	0.017176	0.0207552
		14	0.0381352	0.0167464	0.0206328
		15	0.0378616	0.0160944	0.0208768
		16	0.0383032	0.01568	0.0213512
		17	0.0389704	0.0158824	0.0216816
		18	0.0394448	0.0165512	0.0216312
		19	0.039536	0.0170184	0.0212904
		20	0.039108	0.0172144	0.0209624
		21	0.0383616	0.0170184	0.0206232
		22	0.037928	0.0164152	0.0206768
		23	0.0379912	0.015788	0.0211096
		24	0.038504	0.0157832	0.0215736
		25	0.0392624	0.0162392	0.021628
		26	0.0395792	0.0168032	0.021472
		27	0.0393176	0.0171792	0.0211216
		28	0.038808	0.0171704	0.0207256
		29	0.0381536	0.0167136	0.0206288
		30	0.0379128	0.0160448	0.0208976
		31	0.038368	0.015692	0.02138
		32	0.0390456	0.0159192	0.0216832
		33	0.039516	0.016584	0.0216352
		34	0.0396088	0.0170344	0.0212768
		35	0.0391776	0.0172184	0.0209448
		36	0.038424	0.0170024	0.0206264
		37	0.0380024	0.0163872	0.020696
		38	0.038096	0.0157728	0.0211312
		39	0.0386128	0.0157912	0.0215808
		40	0.0393344	0.0162696	0.0216256
		41	0.0396176	0.0168384	0.0214472
		42	0.039328	0.0171952	0.0211008
		43	0.0387856	0.0171648	0.0207144
		44	0.0381608	0.0166888	0.0206104
		45	0.0379	0.0160184	0.0209176
		46	0.0383728	0.0157024	0.0213896
		47	0.0390256	0.01594	0.0216856
		48	0.039492	0.0166056	0.0216408
		49	0.039576	0.017048	0.0212696
		50	0.0391512	0.0172168	0.0209208
		51	0.0383824	0.0169736	0.0206288
		52	0.0379984	0.016356	0.0207248
		53	0.0381056	0.0157448	0.0211552
		54	0.0386472	0.0157912	0.0216
		55	0.039344	0.0162976	0.0216248
		56	0.0396328	0.0168664	0.0214304
		57	0.0393504	0.0172056	0.0210888
		58	0.0388024	0.0171512	0.0207032
		59	0.038212	0.0166504	0.0206032
		60	0.0379408	0.0159856	0.0209328
		61	0.038428	0.01572	0.0214184
		62	0.0390816	0.0159824	0.02168
		63	0.0395512	0.0166384	0.0216264
		64	0.0396216	0.0170704	0.0212584
		65	0.0392088	0.0172144	0.0208976
		66	0.0384168	0.0169536	0.0206224
		67	0.0380632	0.0163296	0.0207408
		68	0.0381552	0.0157184	0.0211592
		69	0.0387032	0.0157928	0.021616
		70	0.0393704	0.0163216	0.021632
		71	0.0396552	0.0168768	0.0214224
		72	0.0393576	0.0172072	0.0210816
		73	0.038812	0.0171344	0.0206912
		74	0.038212	0.0166168	0.0206024
		75	0.037928	0.0159608	0.0209464
		76	0.0384192	0.0157336	0.0214416
		77	0.0390808	0.0160088	0.0216704
		78	0.0395496	0.016668	0.0216112
		79	0.0396136	0.017088	0.021236
		80	0.0392104	0.0172064	0.0208864
		81	0.038404	0.0169232	0.0206216
		82	0.038068	0.016304	0.0207584
		83	0.0381656	0.0157	0.0211856
		84	0.0387296	0.0158104	0.0216224
		85	0.0393768	0.0163704	0.021628
		86	0.0396712	0.016904	0.0214048
		87	0.0393672	0.0172168	0.021056
		88	0.0388032	0.0171216	0.0206768
		89	0.0382048	0.016576	0.0206104
		90	0.0378976	0.0159304	0.0209704
		91	0.0384016	0.0157328	0.0214672
		92	0.039076	0.016032	0.0216744
		93	0.039556	0.0166808	0.0216048
		94	0.0396112	0.0170976	0.021228
		95	0.0392008	0.017204	0.020872
		96	0.0383936	0.0168968	0.0206344
		97	0.0380664	0.016276	0.0207752
		98	0.0381752	0.015696	0.0212168
		99	0.0387496	0.0158224	0.0216304
		100	0.0393944	0.0163944	0.0216248
		101	0.0396856	0.0169168	0.0213856
		102	0.0393752	0.0172208	0.0210504
		103	0.038804	0.0171112	0.0206592
		104	0.038196	0.0165544	0.0206256
		105	0.037904	0.0159088	0.0210016
		106	0.0384072	0.0157296	0.02148
		107	0.0390984	0.0160528	0.0216616
		108	0.0395648	0.0167008	0.021584
		109	0.039612	0.0171088	0.0212016
		110	0.039196	0.0172032	0.0208496
		111	0.038404	0.0168704	0.020636
		112	0.0380792	0.016236	0.0207896
		113	0.0382048	0.0156936	0.0212392
		114	0.03878	0.0158344	0.0216464
		115	0.0394288	0.0164208	0.021636
		116	0.0397112	0.0169248	0.0213712
		117	0.0393944	0.0172168	0.0210448
		118	0.0388152	0.0171016	0.0206504
		119	0.0382008	0.0165336	0.0206304
		120	0.0379304	0.015892	0.0210216
		121	0.038432	0.0157296	0.021492
		122	0.0391304	0.0160864	0.0216496
		123	0.0395648	0.0167232	0.021564
		124	0.039588	0.01712	0.0211912
		125	0.0391696	0.0172008	0.0208208
		126	0.038384	0.016852	0.0206416
		127	0.0380552	0.0162056	0.0208056
		128	0.0381856	0.015696	0.02126
		129	0.0387456	0.0158408	0.0216592
		130	0.0393952	0.0164368	0.0216304
		131	0.0396672	0.0169408	0.0213504
		132	0.039336	0.0172128	0.0210256
		133	0.0387816	0.0170888	0.0206368
		134	0.038156	0.0165112	0.0206416
		135	0.0379152	0.0158608	0.0210368
		136	0.0384216	0.0157176	0.0215256
		137	0.0391184	0.0160992	0.0216592
		138	0.0395464	0.0167504	0.0215528
		139	0.0395616	0.0171456	0.0211928
		140	0.0391496	0.0171984	0.0208088
		141	0.0383768	0.0168272	0.020624
		142	0.0380368	0.016168	0.0208168
		143	0.0381688	0.0157	0.0212696
		144	0.0387064	0.0158584	0.0216584
		145	0.0393696	0.0164736	0.0216368
		146	0.0396288	0.016972	0.0213328
		147	0.0392912	0.0172136	0.0210008
		148	0.0387504	0.0170784	0.0206328
		149	0.0381152	0.0164904	0.020648
		150	0.0378904	0.0158312	0.0210512
		151	0.0383984	0.0157296	0.021532
		152	0.039072	0.0161368	0.0216576
		153	0.0394944	0.016768	0.0215448
		154	0.0395176	0.017164	0.0211776
		155	0.0391048	0.0171992	0.0207992
		156	0.0383488	0.0167968	0.0206072
		157	0.0380008	0.01614	0.0208376
		158	0.0381432	0.0156976	0.0212984
		159	0.0386928	0.0158624	0.0216664
		160	0.0393752	0.0164928	0.0216408
		161	0.0396416	0.0169832	0.021324
		162	0.0393184	0.0172104	0.0209856
		163	0.0387928	0.0170536	0.0206328
		164	0.0381632	0.01646	0.0206608
		165	0.0379528	0.0157968	0.0210576
		166	0.0384584	0.015748	0.0215424
		167	0.0391392	0.0161768	0.021652
		168	0.0395584	0.0167912	0.0215352
		169	0.0395816	0.0171744	0.021164
		170	0.0391592	0.017188	0.0207888
		171	0.0383968	0.016768	0.0206112
		172	0.0380312	0.0161096	0.0208544
		173	0.0381696	0.0156872	0.021328
		174	0.03872	0.0158672	0.0216728
		175	0.0393944	0.016532	0.0216272
		176	0.0396544	0.017	0.0213032
		177	0.0393304	0.017212	0.0209776
		178	0.0387872	0.0170272	0.020628
		179	0.0381616	0.0164312	0.0206776
		180	0.037944	0.0157744	0.0210656
		181	0.0384504	0.0157696	0.0215568
		182	0.0391408	0.0162048	0.0216512
		183	0.0395648	0.0167976	0.0215232
		184	0.0395792	0.0171784	0.0211616
		185	0.0391704	0.0171784	0.02078
		186	0.038396	0.0167392	0.0206184
		187	0.0380272	0.0160848	0.0208824
		188	0.0381688	0.0156936	0.0213504
		189	0.0387208	0.015892	0.0216672
		190	0.0393904	0.016564	0.021624
		191	0.03964	0.0170136	0.0212832
		192	0.0393152	0.0172168	0.02096
		193	0.0387504	0.0170184	0.0206304
		194	0.0381464	0.0164136	0.02068
		195	0.037892	0.0157648	0.0210952
		196	0.0384104	0.015796	0.0215648
		197	0.0390712	0.0162424	0.02164
		198	0.0395024	0.01682	0.0215064
		199	0.039512	0.0171888	0.0211472
		200	0.0390952	0.0171656	0.0207536
		201	0.038308	0.0167048	0.0206208
		202	0.0379544	0.016048	0.0209064
		203	0.0381056	0.0156744	0.0213808
		204	0.0386736	0.0159072	0.0216696
		205	0.0393152	0.016588	0.0216256
		206	0.0395688	0.0170248	0.0212736
		207	0.0392616	0.0172136	0.020936
		208	0.0386896	0.0169976	0.0206376
		209	0.038128	0.0163824	0.0206728
		210	0.0378624	0.0157552	0.0211032
		211	0.0384	0.0158032	0.0215728
		212	0.0390616	0.0162696	0.0216264
		213	0.039504	0.0168464	0.0214792
		214	0.0395216	0.0172048	0.0211352
		215	0.0391008	0.0171656	0.0207272
		216	0.038304	0.0166744	0.0206344
		217	0.0379736	0.0160152	0.0209384
		218	0.0381144	0.0156736	0.0214072
		219	0.038696	0.0159352	0.0216768
		220	0.0393008	0.0166096	0.021628
		221	0.0395512	0.0170464	0.0212664
		222	0.0392384	0.0172184	0.020916
		223	0.0386608	0.0169712	0.0206304
		224	0.038096	0.0163504	0.0206872
		225	0.0378288	0.0157408	0.021128
		226	0.03836	0.0158048	0.0216048
		227	0.039028	0.0163032	0.0216368
		228	0.0394616	0.0168832	0.0214616
		229	0.0394968	0.0172216	0.0211192
		230	0.0390864	0.0171648	0.0207088
		231	0.0382936	0.0166472	0.020628
		232	0.0379952	0.01598	0.0209592
		233	0.0381368	0.0156784	0.0214264
		234	0.0387256	0.0159632	0.0216752
		235	0.0393184	0.0166256	0.0216176
		236	0.0395752	0.017056	0.021252
		237	0.0392544	0.0172048	0.0208912
		238	0.0386896	0.01694	0.0206184
		239	0.0381048	0.016312	0.0207024
		240	0.0378384	0.0157104	0.0211584
		241	0.03836	0.0157968	0.0216232
		242	0.03902	0.016332	0.0216408
		243	0.0394296	0.016904	0.0214384
		244	0.0394536	0.01722	0.0210904
		245	0.0390472	0.0171528	0.0207
		246	0.0382512	0.0166288	0.0206408
		247	0.0379512	0.0159736	0.0209792
		248	0.038092	0.0157184	0.0214544
		249	0.0386704	0.0160104	0.021684
		250	0.0392872	0.0166536	0.0216184
		251	0.039548	0.0170784	0.0212496
		252	0.039228	0.017208	0.0208744
		253	0.0386928	0.0169168	0.020604
		254	0.0380904	0.016284	0.0207232
		255	0.0378424	0.0156944	0.0211752
		256	0.0383728	0.0157936	0.0216256
		257	0.0390416	0.0163608	0.0216368
		258	0.039448	0.0169104	0.021412
		259	0.039472	0.0172136	0.0210792
		260	0.039064	0.017132	0.0206888
		261	0.03828	0.0165984	0.0206616
		262	0.037972	0.0159424	0.0210056
		263	0.0381064	0.0157392	0.0214744
		264	0.0386744	0.0160384	0.021688
		265	0.0392952	0.0166736	0.0216152
		266	0.0395464	0.0171	0.02124
		267	0.0392152	0.0172048	0.0208776
		268	0.03868	0.0168976	0.0206
		269	0.0380632	0.016268	0.0207416
		270	0.0378288	0.0156976	0.0212016
		271	0.0383632	0.0158136	0.0216312
		272	0.0390296	0.0164008	0.0216296
		273	0.0394416	0.01692	0.0213824
		274	0.0394624	0.0172096	0.021056
		275	0.039068	0.0171112	0.0206744
		276	0.0382968	0.0165656	0.0206552
		277	0.0380048	0.0159056	0.0210016
		278	0.0381472	0.0157312	0.0214824
		279	0.0387216	0.0160456	0.0216752
		280	0.039368	0.0166792	0.0216088
		281	0.0396232	0.0171016	0.021236
		282	0.0392968	0.0171928	0.020872
		283	0.0387736	0.0168712	0.0206136
		284	0.038156	0.0162344	0.020768
		285	0.0379504	0.0156888	0.021224
		286	0.03848	0.0158208	0.0216352
		287	0.0391264	0.0164368	0.0216248
		288	0.0395152	0.0169424	0.0213728
		289	0.039508	0.017232	0.0210408
		290	0.0391008	0.0171064	0.0206656
		291	0.0383456	0.0165488	0.0206488
		292	0.0380344	0.0158832	0.0210072
		293	0.0381792	0.0157288	0.0214968
		294	0.0387368	0.0160616	0.021672
		295	0.0394024	0.0167128	0.0215976
		296	0.0396344	0.0171288	0.021224
		297	0.0393056	0.0171984	0.020852
		298	0.0388048	0.0168576	0.020612
		299	0.0381768	0.0162064	0.0207928
		300	0.0380136	0.0156928	0.0212384
		301	0.0385384	0.01584	0.0216344
		302	0.0391856	0.0164616	0.021628
		303	0.0395528	0.0169512	0.0213488
		304	0.03954	0.0172336	0.0210248
		305	0.0391136	0.0171	0.0206576
		306	0.0383864	0.016528	0.0206424
		307	0.0380408	0.0158624	0.0210344
		308	0.0382072	0.0157232	0.0215184
		309	0.0387544	0.016068	0.0216704
		310	0.0394152	0.0167288	0.0215872
		311	0.0396176	0.0171328	0.0211968
		312	0.0392864	0.0171816	0.0208224
		313	0.0387776	0.0168248	0.0206048
		314	0.038156	0.0161784	0.0208144
		315	0.0380064	0.0156888	0.021264
		316	0.0385256	0.0158576	0.0216368
		317	0.0391704	0.0164888	0.0216232
		318	0.0395384	0.0169736	0.0213304
		319	0.0395424	0.0172416	0.0210016
		320	0.0391176	0.0170928	0.0206536
		321	0.038404	0.0165112	0.0206312
		322	0.0380656	0.0158328	0.0210416
		323	0.0382464	0.0157448	0.0215408
		324	0.0388112	0.0161136	0.0216664
		325	0.0394576	0.0167592	0.0215744
		326	0.0396608	0.0171424	0.0211928
		327	0.0393296	0.0171672	0.0208024
		328	0.0388048	0.01678	0.0206264
		329	0.0382016	0.0161384	0.0208448
		330	0.0380304	0.0156952	0.0212992
		331	0.038556	0.0158824	0.0216568
		332	0.0391912	0.0165128	0.0216264
		333	0.0395728	0.0169904	0.0213224
		334	0.0395648	0.0172352	0.0209808
		335	0.0391424	0.0170728	0.0206392
		336	0.0383976	0.0164944	0.0206384
		337	0.0380696	0.0158072	0.0210568
		338	0.0382552	0.0157672	0.0215608
		339	0.0388552	0.0161736	0.0216656
		340	0.0394808	0.0168032	0.0215536
		341	0.0396952	0.0171728	0.02118
		342	0.0393776	0.0171744	0.020788
		343	0.0388288	0.0167472	0.020632
		344	0.0382568	0.016112	0.0208712
		345	0.038072	0.0156984	0.0213232
		346	0.0386128	0.0158928	0.021668
		347	0.0392496	0.0165232	0.021632
		348	0.0396304	0.0170032	0.0213176
		349	0.0396088	0.0172272	0.0209736
		350	0.0391752	0.0170352	0.0206384
		351	0.0383968	0.0164488	0.0206448
		352	0.0380904	0.01578	0.0210784
		353	0.0382808	0.0157744	0.021564
		354	0.03888	0.01622	0.0216536
		355	0.0394432	0.0168232	0.0215344
		356	0.039652	0.017184	0.0211584
		357	0.0393152	0.0171672	0.0207648
		358	0.0387272	0.0167192	0.0206272
		359	0.0381584	0.0160784	0.0208672
		360	0.0379592	0.0156984	0.0213328
		361	0.038516	0.0159232	0.0216648
		362	0.039168	0.0165648	0.0216288
		363	0.0395512	0.0170296	0.0213136
		364	0.0395296	0.0172296	0.0209776
		365	0.0391024	0.0170208	0.0206376
		366	0.0383248	0.0164136	0.0206616
		367	0.0380616	0.0157656	0.0210952
		368	0.0382904	0.0157872	0.0215776
		369	0.0389024	0.0162536	0.0216536
		370	0.0394464	0.0168312	0.0215216
		371	0.0396576	0.017188	0.0211672
		372	0.0393216	0.0171584	0.0207656
		373	0.0387216	0.0166952	0.0206424
		374	0.0381808	0.0160552	0.0208816
		375	0.0379712	0.0156856	0.0213376
		376	0.0385368	0.0159288	0.0216672
		377	0.0391912	0.016588	0.0216208
		378	0.0395536	0.0170472	0.0212888
		379	0.0395144	0.0172328	0.020964
		380	0.0390808	0.0169976	0.0206144
		381	0.0382888	0.0163808	0.0206808
		382	0.038036	0.0157528	0.0211064
		383	0.0382752	0.0157928	0.0215904
		384	0.0388872	0.0162752	0.0216576
		385	0.039412	0.0168416	0.0214968
		386	0.0396144	0.0171936	0.0211544
		387	0.0392832	0.0171536	0.0207568
		388	0.038668	0.0166672	0.0206288
		389	0.0381504	0.01602	0.020896
		390	0.0379368	0.0156784	0.021352
		391	0.0385104	0.0159496	0.0216672
		392	0.0391744	0.0166152	0.0216224
		393	0.0395328	0.0170584	0.0212736
		394	0.0394984	0.0172224	0.0209392
		395	0.0390696	0.0169808	0.020608
		396	0.0382784	0.016356	0.020692
		397	0.0380336	0.0157488	0.0211224
		398	0.0382816	0.0158008	0.0215928
		399	0.0388784	0.0163112	0.0216496
		400	0.0393976	0.016868	0.0214784
		401	0.0395888	0.017208	0.0211328
		402	0.0392504	0.0171544	0.0207368
		403	0.0386416	0.016648	0.0206248
		404	0.038108	0.0159856	0.0209256
		405	0.037912	0.0156936	0.0214064
		406	0.0384848	0.0159776	0.02168
		407	0.0391528	0.0166536	0.0216256
		408	0.039492	0.0170864	0.0212568
		409	0.0394592	0.01722	0.02092
		410	0.0390392	0.0169472	0.0206048
		411	0.038256	0.0163184	0.0207256
		412	0.0380048	0.0157312	0.0211456
		413	0.0382488	0.0157984	0.0216056
		414	0.0388344	0.0163376	0.0216512
		415	0.0393848	0.0168872	0.0214528
		416	0.0395784	0.0172152	0.0211136
		417	0.0392248	0.0171432	0.0207232
		418	0.038652	0.0166192	0.0206168
		419	0.0380712	0.0159424	0.0209528
		420	0.0379016	0.0157184	0.0214328
		421	0.0384704	0.01602	0.0216776
		422	0.039148	0.0166832	0.0216224
		423	0.0394704	0.017108	0.021228
		424	0.0394336	0.0172152	0.0208864
		425	0.039008	0.0169232	0.020612
		426	0.0382416	0.0162968	0.0207496
		427	0.0379664	0.0157264	0.0211872
		428	0.0382176	0.0158136	0.0216216
		429	0.0387944	0.0163704	0.0216448
		430	0.0393736	0.0169016	0.0214368
		431	0.039564	0.01722	0.021096
		432	0.0391984	0.0171352	0.0207088
		433	0.038636	0.0165984	0.0206192
		434	0.0380456	0.0159184	0.020976
		435	0.0379096	0.0157392	0.0214648
		436	0.0384856	0.0160488	0.021672
		437	0.039152	0.0167032	0.0216056
		438	0.0394704	0.0171232	0.0212184
		439	0.039424	0.017208	0.0208584
		440	0.0389872	0.0168976	0.020624
		441	0.0382368	0.0162728	0.0207584
		442	0.037932	0.015712	0.0211968
		443	0.0381976	0.0158224	0.0216352
		444	0.0387736	0.0164072	0.0216384
		445	0.0393808	0.016916	0.021424
		446	0.0395608	0.0172232	0.0210944
		447	0.0391976	0.0171192	0.0206968
		448	0.0386304	0.0165728	0.0206288
		449	0.0380512	0.0159056	0.021
		450	0.0379528	0.0157536	0.0214872
		451	0.038532	0.0160688	0.0216784
		452	0.039168	0.0167128	0.0216024
		453	0.0394872	0.0171376	0.0212144
		454	0.0394248	0.0172088	0.020848
		455	0.0389824	0.0168784	0.0206216
		456	0.0382544	0.0162544	0.02076
		457	0.0379384	0.0157008	0.0211896
		458	0.0382264	0.0158392	0.0216296
		459	0.0387944	0.016432	0.0216304
		460	0.0394184	0.0169304	0.0214096
		461	0.0395816	0.0172328	0.0210872
		462	0.0392184	0.01712	0.0206904
		463	0.03866	0.0165672	0.0206376
		464	0.0380696	0.0159032	0.021016
		465	0.0379864	0.0157592	0.0214928
		466	0.0385624	0.016084	0.0216696
		467	0.0391976	0.0167352	0.021596
		468	0.0395152	0.017148	0.0212128
		469	0.0394472	0.0172176	0.0208304
		470	0.039	0.0168584	0.0206176
		471	0.0382872	0.0162256	0.0207648
		472	0.0379456	0.0156792	0.021212
		473	0.0382336	0.0158488	0.0216408
		474	0.0388064	0.0164528	0.0216288
		475	0.0394312	0.0169424	0.0213976
		476	0.0395848	0.0172208	0.0210704
		477	0.039224	0.0170944	0.0206776
		478	0.0386656	0.0165368	0.0206408
		479	0.038076	0.0158872	0.0210144
		480	0.0380048	0.0157624	0.0215056
		481	0.0385624	0.0161208	0.0216656
		482	0.039192	0.0167896	0.0215808
		483	0.0395056	0.0171904	0.0212152
		484	0.0394336	0.0172464	0.0208176
		485	0.0389784	0.0168704	0.0206184
		486	0.0382672	0.0162336	0.0207752
		487	0.0379008	0.0157208	0.0212344
		488	0.0382088	0.0159088	0.0216568
		489	0.0387896	0.0165096	0.0216352
		490	0.0394032	0.0169928	0.0213744
		491	0.03956	0.0172528	0.0210512
		492	0.0392152	0.0171	0.0206552
		493	0.0386312	0.0165152	0.0206656
		494	0.0380736	0.0158568	0.0210336
		495	0.0379896	0.0157552	0.0215264
		496	0.038544	0.0161472	0.0216688
		497	0.039196	0.0168056	0.0215632
		498	0.0395232	0.0171888	0.0211936
		499	0.0394584	0.017228	0.020804
		500	0.0390184	0.016824	0.0205968
		501	0.0382944	0.0161752	0.020796
		502	0.0379408	0.015712	0.0212616
		503	0.0382616	0.015912	0.021656
		504	0.0388528	0.0165392	0.0216376
		505	0.039428	0.0170216	0.0213496
		506	0.039592	0.0172624	0.0210288
		507	0.0392504	0.0170864	0.0206512
		508	0.038632	0.0164912	0.020684
		509	0.0380984	0.0158432	0.0210696
		510	0.0379832	0.0157792	0.0215448
		511	0.0385456	0.0162096	0.0216672
		512	0.0392016	0.0168328	0.0215536
		513	0.0395352	0.0172048	0.021188
		514	0.039464	0.0172264	0.0207912
		515	0.039028	0.016804	0.020604
		516	0.0382792	0.0161528	0.02082
		517	0.0379488	0.0157312	0.0213048
		518	0.0382824	0.0159336	0.0216648
		519	0.038896	0.0165592	0.0216392
		520	0.0394328	0.0170336	0.021328
		521	0.039612	0.0172384	0.0210072
		522	0.0392728	0.0170528	0.0206464
		523	0.0386184	0.0164488	0.0206944
		524	0.0381032	0.015816	0.0210848
		525	0.0379696	0.0157912	0.0215608
		526	0.0385416	0.0162568	0.0216632
		527	0.0392184	0.0168488	0.0215408
		528	0.039548	0.017216	0.021188
		529	0.0394728	0.0172168	0.0207904
		530	0.039056	0.0167744	0.0206136
		531	0.0382784	0.0161256	0.0208424
		532	0.0379824	0.0157392	0.0213032
		533	0.0383232	0.0159472	0.0216592
		534	0.0389736	0.0165944	0.021628
		535	0.0394592	0.0170672	0.0213016
		536	0.0396408	0.0172456	0.0209888
		537	0.0393064	0.0170424	0.0206376
		538	0.038644	0.0164304	0.020684
		539	0.038124	0.0157992	0.021096
		540	0.037968	0.0158096	0.0215704
		541	0.0385328	0.0162944	0.02166
		542	0.039244	0.0168536	0.0215384
		543	0.0395552	0.0172168	0.021176
		544	0.039472	0.0172016	0.020788
		545	0.0390496	0.016736	0.0206104
		546	0.0382616	0.0160816	0.0208616
		547	0.037972	0.0157184	0.0213176
		548	0.0383128	0.0159376	0.0216608
		549	0.038976	0.0166088	0.0216328
		550	0.0394472	0.0170696	0.0212976
		551	0.0396328	0.0172456	0.0209688
		552	0.0393096	0.0170312	0.020648
		553	0.0386496	0.0164184	0.0206672
		554	0.0381272	0.0157936	0.0210904
		555	0.0379736	0.0158376	0.0215744
		556	0.0385448	0.016328	0.0216552
		557	0.0392824	0.016876	0.021532
		558	0.0395912	0.0172408	0.0211624
		559	0.0395152	0.0172096	0.0207672
		560	0.0390936	0.0167288	0.0206072
		561	0.0383224	0.0160552	0.0208744
		562	0.0380408	0.015712	0.0213392
		563	0.0383904	0.0159408	0.02166
		564	0.039024	0.0166336	0.0216328
		565	0.0394984	0.0170776	0.0212952
		566	0.0396648	0.0172328	0.0209536
		567	0.039328	0.0169992	0.02064
		568	0.0386632	0.0163832	0.0206696
		569	0.0381216	0.0157656	0.0210904
		570	0.0379632	0.01584	0.0215856
		571	0.0385288	0.0163512	0.021652
		572	0.0392672	0.0169024	0.0215144
		573	0.0395664	0.0172568	0.0211496
		574	0.0394832	0.0172032	0.0207472
		575	0.0390608	0.016704	0.0206
		576	0.0383064	0.0160368	0.020888
		577	0.038004	0.015728	0.0213592
		578	0.0383552	0.0159792	0.0216584
		579	0.0389624	0.0166728	0.0216224
		580	0.0394792	0.0170992	0.0212776
		581	0.0396424	0.017244	0.0209312
		582	0.039304	0.0169832	0.0206304
		583	0.0386512	0.0163576	0.0206832
		584	0.0381072	0.0157584	0.0211216
		585	0.0379584	0.0158448	0.0216096
		586	0.038528	0.0163648	0.0216544
		587	0.0392624	0.0169168	0.0215016
		588	0.0395664	0.0172616	0.0211304
		589	0.0394824	0.0171904	0.0207328
		590	0.0390544	0.0166776	0.0206224
		591	0.0383408	0.016004	0.0209168
		592	0.0379848	0.0157472	0.0213984
		593	0.038328	0.0160264	0.0216616
		594	0.0389064	0.0167024	0.0216088
		595	0.0394888	0.0171096	0.0212616
		596	0.039644	0.0172376	0.0209088
		597	0.0392944	0.0169536	0.0206256
		598	0.0386624	0.0163272	0.020696
		599	0.038116	0.0157488	0.0211504
		600	0.0380008	0.0158528	0.0216272
		601	0.038584	0.0163984	0.0216488
		602	0.0393072	0.0169456	0.0214648
		603	0.0396288	0.0172616	0.021116
		604	0.0395616	0.0171728	0.0206944
		605	0.0391248	0.0166448	0.0206424
		606	0.038452	0.0159848	0.0209528
		607	0.0380728	0.0157688	0.0214272
		608	0.0384224	0.0160728	0.0216664
		609	0.0390152	0.016728	0.0216072
		610	0.0396448	0.0171264	0.021252
		611	0.0397872	0.0172328	0.0209048
		612	0.0394328	0.0169368	0.0206256
		613	0.038796	0.0163152	0.0207248
		614	0.0382496	0.01574	0.021188
		615	0.0381384	0.0158536	0.021632
		616	0.0387064	0.016404	0.0216472
		617	0.0393952	0.016952	0.02144
		618	0.0396952	0.0172592	0.0211048
		619	0.0395928	0.01716	0.0207008
		620	0.0391344	0.0166208	0.020648
		621	0.0384544	0.015964	0.0209768
		622	0.0380448	0.0157816	0.0214336
		623	0.038388	0.0160968	0.0216592
		624	0.0389896	0.0167376	0.021596
		625	0.0396112	0.01714	0.0212368
		626	0.0397384	0.0172352	0.020876
		627	0.0393776	0.016924	0.0206176
		628	0.0387424	0.0163016	0.0207376
		629	0.0382232	0.0157264	0.0212072
		630	0.03812	0.0158536	0.0216416
		631	0.0386952	0.0164304	0.0216528
		632	0.0393928	0.0169608	0.0214232
		633	0.0397088	0.017256	0.021096
		634	0.0396088	0.0171528	0.020696
		635	0.0391704	0.0165936	0.02064
		636	0.0384896	0.0159432	0.020984
		637	0.0380896	0.0157792	0.0214408
		638	0.03844	0.0161056	0.0216632
		639	0.03906	0.0167336	0.0215936
		640	0.0396656	0.0171448	0.0212224
		641	0.039788	0.0172328	0.020868
		642	0.0394248	0.0169048	0.020604
		643	0.0387672	0.0162848	0.0207504
		644	0.0382688	0.0157272	0.021204
		645	0.0381384	0.0158688	0.0216432
		646	0.0387	0.0164664	0.0216552
		647	0.0393904	0.0169824	0.0214
		648	0.0396976	0.017264	0.021076
		649	0.0395808	0.0171536	0.020692
		650	0.0391432	0.0165752	0.0206304
		651	0.038444	0.0159264	0.0209936
		652	0.0380384	0.0157856	0.0214648
		653	0.0384072	0.0161344	0.021664
		654	0.0390504	0.0167552	0.0215992
		655	0.0396624	0.017164	0.021212
		656	0.0397976	0.0172312	0.0208552
		657	0.0394656	0.0168656	0.0205936
		658	0.0388032	0.0162272	0.0207704
		659	0.0383424	0.0157128	0.0212256
		660	0.0381824	0.0158704	0.0216488
		661	0.0387384	0.0165024	0.0216608
		662	0.0394496	0.0170016	0.0213896
		663	0.0397744	0.0172632	0.0210512
		664	0.0396488	0.0171288	0.0206816
		665	0.0392072	0.0165448	0.0206264
		666	0.0384824	0.0159048	0.0209984
		667	0.0380552	0.0157936	0.0214872
		668	0.0384192	0.0161784	0.0216624
		669	0.0390472	0.0167992	0.0215848
		670	0.0396344	0.017192	0.0211936
		671	0.0397584	0.017232	0.0208328
		672	0.0394296	0.0168424	0.0205864
		673	0.0387464	0.0161856	0.020796
		674	0.0382808	0.0157296	0.021248
		675	0.0380856	0.015908	0.0216544
		676	0.0386328	0.0165376	0.0216536
		677	0.0393872	0.0170136	0.0213808
		678	0.0397376	0.0172544	0.0210464
		679	0.0396168	0.0170976	0.0206728
		680	0.039192	0.0165128	0.0206416
		681	0.0384704	0.0158816	0.0210288
		682	0.0380568	0.0158048	0.0215224
		683	0.0384384	0.016216	0.0216624
		684	0.0390744	0.016832	0.0215744
		685	0.0396616	0.0172064	0.0211736
		686	0.0397952	0.0172208	0.0208136
		687	0.0394656	0.016808	0.020592
		688	0.0387768	0.016148	0.0208088
		689	0.0382856	0.0157376	0.0212776
		690	0.0380552	0.0159296	0.0216544
		691	0.038588	0.0165744	0.02164
		692	0.0393704	0.0170352	0.021364
		693	0.0397152	0.0172496	0.0210376
		694	0.0395872	0.0170784	0.0206704
		695	0.0391528	0.0164888	0.0206504
		696	0.038412	0.0158552	0.0210496
		697	0.0380064	0.0158064	0.0215448
		698	0.0383824	0.016232	0.0216616
		699	0.0390072	0.0168416	0.02156
		700	0.0395928	0.0172104	0.0211784
		701	0.0397392	0.0172104	0.020788
		702	0.039404	0.0167872	0.0206216
		703	0.0387456	0.0161352	0.0208312
		704	0.0382336	0.0157488	0.0212816
		705	0.0380008	0.0159352	0.021656
		706	0.0385424	0.0165824	0.0216296
		707	0.0393552	0.0170424	0.0213392
		708	0.0396912	0.0172488	0.021028
		709	0.0395744	0.0170648	0.020664
		710	0.0391456	0.0164736	0.0206584
		711	0.038404	0.0158216	0.0210792
		712	0.0380024	0.015812	0.0215536
		713	0.03836	0.0162576	0.02166
		714	0.0389656	0.016856	0.0215488
		715	0.0395584	0.0172176	0.021172
		716	0.0397072	0.0172088	0.0207704
		717	0.0393624	0.016768	0.0206216
		718	0.0387144	0.0161064	0.02084
		719	0.0381816	0.0157448	0.0212896
		720	0.0379248	0.0159432	0.02166
		721	0.0384608	0.0166024	0.021624
		722	0.0392728	0.01706	0.0213352
		723	0.039612	0.0172536	0.021016
		724	0.0395096	0.0170536	0.020668
		725	0.0390968	0.0164584	0.0206552
		726	0.0383744	0.0158008	0.0210808
		727	0.0379736	0.0158208	0.02156
		728	0.0383152	0.016284	0.0216544
		729	0.0388952	0.0168664	0.0215344
		730	0.0395264	0.0172224	0.0211672
		731	0.039696	0.0171928	0.0207448
		732	0.0393744	0.0167256	0.0206128
		733	0.0387368	0.0160728	0.0208456
		734	0.0382184	0.0157184	0.0213088
		735	0.0379448	0.0159344	0.0216664
		736	0.038496	0.0166096	0.0216208
		737	0.039308	0.0170696	0.0213208
		738	0.0396616	0.017264	0.0209976
		739	0.0395664	0.0170408	0.0206504
		740	0.03916	0.0164304	0.0206696
		741	0.038444	0.015788	0.0210824
		742	0.0380024	0.0158448	0.021576
		743	0.0383064	0.0163312	0.0216616
		744	0.0388584	0.016892	0.0215216
		745	0.0395248	0.0172472	0.021164
		746	0.0396912	0.0171992	0.02074
		747	0.0393664	0.0167048	0.0206016
		748	0.0387184	0.016056	0.0208544
		749	0.038192	0.0157216	0.0213216
		750	0.0378944	0.015968	0.0216656
		751	0.0384504	0.0166392	0.0216256
		752	0.0392616	0.0170792	0.0212928
		753	0.0396376	0.017256	0.0209712
		754	0.0395536	0.0170144	0.0206288
		755	0.0391568	0.0163904	0.0207
		756	0.0384632	0.0157784	0.0211128
		757	0.0379984	0.0158568	0.0215928
		758	0.0382864	0.016364	0.0216664
		759	0.0388424	0.016908	0.0215032
		760	0.0395544	0.0172424	0.0211496
		761	0.0397184	0.0171768	0.0207448
		762	0.0394016	0.0166688	0.0206008
		763	0.0387456	0.0160256	0.0208736
		764	0.038224	0.0157152	0.0213624
		765	0.037916	0.0159912	0.021672
		766	0.0384584	0.0166656	0.021624
		767	0.0392408	0.0170976	0.0212792
		768	0.0396144	0.0172496	0.0209512
		769	0.0395328	0.0169912	0.0206152
		770	0.0391112	0.016364	0.0207136
		771	0.0384176	0.0157808	0.021128
		772	0.037924	0.0158616	0.0216032
		773	0.0381936	0.0163816	0.0216576
		774	0.0387496	0.0169272	0.021484
		775	0.0394888	0.0172464	0.0211352
		776	0.0396528	0.0171776	0.0207312
		777	0.039352	0.0166592	0.0206128
		778	0.0387048	0.0160088	0.020904
		779	0.0382016	0.0157312	0.0213976
		780	0.0379032	0.0160256	0.0216712
		781	0.0384408	0.016688	0.02162
		782	0.039216	0.017112	0.0212624
		783	0.0396048	0.0172496	0.020936
		784	0.0395416	0.0169792	0.0206144
		785	0.0391192	0.0163488	0.020736
		786	0.03844	0.0157856	0.0211648
		787	0.0379288	0.0158632	0.0216184
		788	0.0381656	0.0163992	0.0216536
		789	0.03872	0.0169336	0.0214696
		790	0.0394816	0.0172344	0.0211264
		791	0.0396392	0.017164	0.0207272
		792	0.0393384	0.016636	0.0206128
		793	0.0386952	0.015984	0.0209352
		794	0.038184	0.0157416	0.0214104
		795	0.0378624	0.016048	0.0216632
		796	0.0383888	0.016692	0.0216192
		797	0.039152	0.0171152	0.0212408
		798	0.0395592	0.01724	0.0208984
		799	0.0395208	0.0169592	0.0206312
		800	0.0391176	0.0163304	0.0207368
		801	0.0384376	0.015768	0.0211888
		802	0.037944	0.015848	0.0216328
		803	0.0381712	0.0164128	0.0216504
		804	0.038744	0.0169544	0.021456
		805	0.0395208	0.017252	0.021124
		806	0.0397016	0.0171648	0.020708
		807	0.0394208	0.0166224	0.0206224
		808	0.038816	0.0159576	0.020964
		809	0.0383104	0.015756	0.0214312
		810	0.0379704	0.0160656	0.021656
		811	0.038492	0.0167088	0.0216072
		812	0.0392344	0.0171352	0.0212344
		813	0.0396568	0.0172416	0.0208648
		814	0.0396128	0.0169352	0.0206328
		815	0.0392216	0.0162976	0.0207352
		816	0.0385096	0.015748	0.0211808
		817	0.0380192	0.0158448	0.0216392
		818	0.038212	0.0164472	0.0216472
		819	0.0387704	0.0169648	0.02144
		820	0.0395288	0.0172608	0.0211032
		821	0.0397184	0.0171616	0.0206984
		822	0.03944	0.0166024	0.0206208
		823	0.0388432	0.0159216	0.0209832
		824	0.0383464	0.0157696	0.0214544
		825	0.0379576	0.0160936	0.0216568
		826	0.038472	0.0167344	0.0215992
		827	0.0392152	0.0171576	0.0212248
		828	0.0396736	0.0172352	0.0208488
		829	0.0396304	0.0169128	0.0206248
		830	0.0392624	0.0162696	0.0207424
		831	0.0385248	0.0157368	0.0211856
		832	0.0380464	0.0158568	0.0216408
		833	0.0382032	0.0164808	0.021636
		834	0.0387544	0.0169776	0.0214208
		835	0.0395176	0.017264	0.0210744
		836	0.0397232	0.0171416	0.02068
		837	0.039452	0.0165664	0.020616
		838	0.0388504	0.0158936	0.0209792
		839	0.0383472	0.015784	0.0214784
		840	0.03792	0.0161304	0.0216568
		841	0.0384224	0.0167704	0.0215784
		842	0.0391792	0.0171856	0.0212184
		843	0.0396616	0.017228	0.0208312
		844	0.0396208	0.0168744	0.02062
		845	0.0392536	0.0162328	0.0207568
		846	0.0385192	0.0157352	0.0212136
		847	0.03804	0.0158904	0.0216552
		848	0.0381944	0.0165232	0.0216368
		849	0.0387408	0.0169936	0.0213992
		850	0.0395192	0.017256	0.0210688
		851	0.039744	0.017112	0.0206608
		852	0.0394848	0.0165296	0.0206472
		853	0.0388896	0.0158704	0.021004
		854	0.0383768	0.015784	0.0214992
		855	0.0379288	0.0161496	0.0216632
		856	0.038416	0.016796	0.0215664
		857	0.0391888	0.0171992	0.0212048
		858	0.0396888	0.0172256	0.0208392
		859	0.0396568	0.0168496	0.0206192
		860	0.0392904	0.0162128	0.0207816
		861	0.0385624	0.015748	0.021248
		862	0.038076	0.0159336	0.0216632
		863	0.0382088	0.0165528	0.0216408
		864	0.0387304	0.0170128	0.0213784
		865	0.0395088	0.0172576	0.02106
		866	0.0397416	0.0170952	0.0206544
		867	0.0394976	0.0165136	0.0206672
		868	0.0389128	0.0158464	0.0210312
		869	0.0383928	0.0157824	0.0215144
		870	0.03792	0.016172	0.02166
		871	0.0383944	0.0168112	0.0215584
		872	0.0391768	0.0171928	0.0211952
		873	0.0396976	0.0172088	0.0208176
		874	0.0396752	0.016804	0.0206168
		875	0.0393104	0.0161696	0.0208008
		876	0.0385968	0.0157472	0.0212816
		877	0.0381032	0.0159456	0.0216672
		878	0.0382256	0.0165712	0.021648
		879	0.038744	0.0170304	0.0213648
		880	0.0395408	0.0172656	0.0210416
		881	0.0397816	0.0170936	0.020648
		882	0.039544	0.0165088	0.0206632
		883	0.0389696	0.0158376	0.021056
		884	0.0384432	0.0157856	0.0215304
		885	0.0379664	0.0161968	0.0216592
		886	0.0384296	0.016832	0.0215528
		887	0.0392032	0.0172	0.0211928
		888	0.0397168	0.0172088	0.0207976
		889	0.0397	0.0167832	0.020616
		890	0.0393232	0.0161456	0.0208224
		891	0.0386112	0.0157408	0.0212888
		892	0.038104	0.0159416	0.021664
		893	0.0381992	0.016564	0.0216528
		894	0.038696	0.0170352	0.0213408
		895	0.0394952	0.0172576	0.0210256
		896	0.0397368	0.0170664	0.0206584
		897	0.0394984	0.01648	0.0206552
		898	0.0389424	0.0158168	0.0210704
		899	0.038396	0.0157936	0.0215432
		900	0.0379232	0.0162416	0.0216608
		901	0.038392	0.0168592	0.021544
		902	0.0391464	0.0172256	0.0211792
		903	0.0396776	0.0172224	0.020784
		904	0.0396848	0.0167696	0.020608
		905	0.0393288	0.0161128	0.0208408
		906	0.0386288	0.0157416	0.0212952
		907	0.0381344	0.015956	0.0216584
		908	0.0381952	0.0165888	0.0216464
		909	0.0386936	0.0170592	0.0213248
		910	0.0395184	0.0172512	0.0209912
		911	0.0397776	0.0170408	0.020656
		912	0.0395472	0.0164384	0.0206448
		913	0.0389968	0.0157912	0.0210624
		914	0.0384504	0.0158016	0.0215536
		915	0.0379536	0.0162816	0.021656
		916	0.0384128	0.0168688	0.0215392
		917	0.0391512	0.0172312	0.0211672
		918	0.0397032	0.0172128	0.020776
		919	0.039712	0.016748	0.0206056
		920	0.0393568	0.0160968	0.0208616
		921	0.0386616	0.0157416	0.0213136
		922	0.0381584	0.0159824	0.02166
		923	0.0381856	0.0166328	0.0216392
		924	0.038676	0.0170856	0.0213096
		925	0.0395216	0.0172512	0.0209736
		926	0.0397904	0.0170168	0.020636
		927	0.0395664	0.0163984	0.0206536
		928	0.0390096	0.0157744	0.0210728
		929	0.03848	0.015816	0.0215736
		930	0.0379752	0.0163144	0.0216496
		931	0.038424	0.0168752	0.0215168
		932	0.0391608	0.0172368	0.0211464
		933	0.0397208	0.0171968	0.0207696
		934	0.0397272	0.0167152	0.0206
		935	0.0393664	0.016064	0.0208704
		936	0.0386736	0.015736	0.0213344
		937	0.0381416	0.0159928	0.0216584
		938	0.0381672	0.0166616	0.0216352
		939	0.0386368	0.0171048	0.0213048
		940	0.0394912	0.0172504	0.0209688
		941	0.0397552	0.0170056	0.0206488
		942	0.0395448	0.0163736	0.0206744
		943	0.0389784	0.01578	0.021104
		944	0.0384568	0.01584	0.0215904
		945	0.037952	0.0163456	0.0216464
		946	0.0383936	0.0168816	0.0215024
		947	0.0391208	0.0172336	0.0211368
		948	0.0396896	0.0171912	0.0207424
		949	0.0397136	0.0166968	0.0206216
		950	0.039356	0.0160384	0.0208872
		951	0.0386712	0.0157392	0.0213648
		952	0.0381512	0.0160048	0.0216584
		953	0.0381584	0.0166832	0.0216144
		954	0.0386352	0.0171184	0.0212888
		955	0.0394984	0.017248	0.0209536
		956	0.0397632	0.0169896	0.0206384
		957	0.0395544	0.016364	0.0206824
		958	0.0390008	0.0157784	0.0211328
		959	0.0384664	0.0158344	0.0216064
		960	0.03796	0.0163608	0.0216504
		961	0.038388	0.0168984	0.021492
		962	0.039088	0.0172376	0.0211336
		963	0.0396704	0.0171832	0.0207184
		964	0.039704	0.0166792	0.0206288
		965	0.0393472	0.016004	0.0209136
		966	0.0386528	0.015748	0.0213856
		967	0.0381448	0.0160184	0.0216664
		968	0.0380864	0.0166936	0.0216096
		969	0.0385672	0.0171232	0.021264
		970	0.0394344	0.0172408	0.0209296
		971	0.0397256	0.0169648	0.0206272
		972	0.0395304	0.0163376	0.0206936
		973	0.0390088	0.0157792	0.02116
		974	0.0384616	0.0158544	0.02162
		975	0.0379424	0.0163984	0.0216472
		976	0.0383632	0.0169216	0.021468
		977	0.0390304	0.0172472	0.0211232
		978	0.039652	0.01718	0.020696
		979	0.0397064	0.0166608	0.0206272
		980	0.0393496	0.0159776	0.020936
		981	0.0386528	0.0157728	0.021408
		982	0.0381624	0.01606	0.0216752
		983	0.0380584	0.0167192	0.0216144
		984	0.0385496	0.0171416	0.0212592
		985	0.0394144	0.0172384	0.0209024
		986	0.0397256	0.0169344	0.0206288
		987	0.0395472	0.0163032	0.0207208
		988	0.0390424	0.0157472	0.0211744
		989	0.038476	0.0158504	0.021632
		990	0.037944	0.0164216	0.0216544
		991	0.0383536	0.016948	0.0214384
		992	0.0390056	0.01726	0.0211112
		993	0.039644	0.017164	0.0206824
		994	0.0397152	0.0166264	0.0206152
		995	0.0393696	0.015944	0.0209616
		996	0.0386632	0.0157872	0.0214264
		997	0.03818	0.016092	0.021672
		998	0.038028	0.0167408	0.021608
		999	0.0385168	0.0171592	0.0212416
		1000	0.0393888	0.0172304	0.020884

## Sheet: Sheet4
	Fig 13. The motion orbit of the shaft center point corresponds to the original rotor and rotor with mtrial = 30 grams at 00-00 position (n3 = 2000 rpm)
	NO	X (mm) m = 0	Y (mm) m = 0	X (mm) 30g; 0°-0°	Y (mm) 30g; 0°-0°	X (mm) 30g; 0°-90°	Y (mm) 30g; 0°-90°	X (mm) 30g; 0°-180°	Y (mm) 30g; 0°-180°
	1	0.0403006	-0.013731	0.0118714	0.194356	0.048097	-0.083898	-0.0419756	-0.0604125
	2	0.0401089	-0.0139467	0.0116889	0.203996	0.049074	-0.0744698	-0.0383775	-0.057897
	3	0.039794	-0.013711	0.011009	0.208832	0.049708	-0.0771248	-0.0342822	-0.0648315
	4	0.0395148	-0.0132059	0.0102736	0.207018	0.04985	-0.0862344	-0.0323544	-0.0691245
	5	0.0394828	-0.0127919	0.0102009	0.200486	0.049285	-0.097291	-0.0357612	-0.0742815
	6	0.0397488	-0.012366	0.010671	0.192153	0.048513	-0.104406	-0.0380307	-0.072693
	7	0.0401032	-0.0126135	0.0114191	0.187408	0.047761	-0.10371	-0.0419092	-0.0686115
	8	0.0403222	-0.0130439	0.0117932	0.19134	0.047844	-0.092217	-0.0422356	-0.0605925
	9	0.0402358	-0.0138493	0.0118254	0.199238	0.0486	-0.0776558	-0.0400197	-0.0591705
	10	0.0399519	-0.0139294	0.0113342	0.207116	0.049452	-0.0763106	-0.0358912	-0.0609885
	11	0.0396107	-0.0133734	0.0106083	0.208975	0.049894	-0.0826354	-0.0342261	-0.0660555
	12	0.0394621	-0.0129284	0.0100694	0.204445	0.049652	-0.092571	-0.0334127	-0.074349
	13	0.0395665	-0.0127718	0.0103563	0.195663	0.048915	-0.101515	-0.0369725	-0.076329
	14	0.0399209	-0.012548	0.0110767	0.189481	0.048036	-0.105917	-0.039729	-0.071865
	15	0.0402414	-0.012871	0.0116417	0.187779	0.047806	-0.0948012	-0.0417078	-0.0647775
	16	0.0403006	-0.0137619	0.0118737	0.194272	0.048158	-0.0817858	-0.0417869	-0.0606645
	17	0.040106	-0.0139612	0.0116578	0.203821	0.049137	-0.0740922	-0.0382092	-0.0576675
	18	0.0397874	-0.0137173	0.0109696	0.208799	0.049738	-0.0777856	-0.0342261	-0.064314
	19	0.0395157	-0.0131959	0.0102398	0.207213	0.049815	-0.0872964	-0.0323085	-0.0703575
	20	0.0394922	-0.0127837	0.010227	0.200785	0.049225	-0.097999	-0.0357765	-0.0760545
	21	0.0397582	-0.0124333	0.0107298	0.192374	0.048437	-0.104701	-0.038273	-0.0739575
	22	0.0401154	-0.0126845	0.0114508	0.187493	0.047749	-0.101055	-0.0420546	-0.0689445
	23	0.0403251	-0.013114	0.011806	0.191171	0.047861	-0.0893968	-0.0422816	-0.06075
	24	0.0402348	-0.0138466	0.0118104	0.198913	0.048686	-0.0753548	-0.0402721	-0.059454
	25	0.0399528	-0.0139066	0.0112965	0.206992	0.049516	-0.0763696	-0.0360621	-0.061974
	26	0.0396116	-0.0133533	0.0105644	0.209008	0.049902	-0.0837564	-0.0341955	-0.0668655
	27	0.0394631	-0.0129074	0.0100766	0.204724	0.049614	-0.0935386	-0.0334509	-0.074142
	28	0.0395834	-0.0127564	0.0103735	0.196046	0.04883	-0.102459	-0.0368093	-0.075618
	29	0.0399303	-0.0124661	0.011115	0.189657	0.047957	-0.106082	-0.0397392	-0.071757
	30	0.0402386	-0.0128064	0.0116589	0.187661	0.047817	-0.0956154	-0.0415777	-0.064611
	31	0.0402856	-0.0137729	0.0118642	0.194116	0.048242	-0.0819038	-0.0418965	-0.060678
	32	0.0400891	-0.0138784	0.0116206	0.203586	0.049198	-0.0750126	-0.0382424	-0.0580995
	33	0.039778	-0.0136291	0.0109241	0.20878	0.04978	-0.0787414	-0.0343485	-0.0632475
	34	0.0395138	-0.0131868	0.0102048	0.207448	0.049795	-0.0883702	-0.0321096	-0.0688365
	35	0.0394885	-0.0127864	0.0102475	0.201188	0.049166	-0.0987306	-0.0356158	-0.074718
	36	0.0397517	-0.0124597	0.0107781	0.192667	0.048349	-0.105067	-0.0385968	-0.0738135
	37	0.0401126	-0.01272	0.0114768	0.187467	0.047754	-0.0992498	-0.0424652	-0.068598
	38	0.0403194	-0.0131249	0.0118182	0.190658	0.047896	-0.0874262	-0.0427431	-0.060534
	39	0.0402339	-0.0138538	0.0117999	0.198217	0.048781	-0.0743754	-0.0403741	-0.059229
	40	0.0399509	-0.0139094	0.0112587	0.206674	0.049585	-0.0760864	-0.0356822	-0.0620505
	41	0.0396144	-0.0133543	0.0105306	0.208942	0.049912	-0.0842402	-0.0338512	-0.0675765
	42	0.0394603	-0.0129129	0.0100899	0.204821	0.04956	-0.0944	-0.033632	-0.075465
	43	0.0395872	-0.0127782	0.0103979	0.196326	0.048767	-0.102695	-0.0374085	-0.0762705
	44	0.0399312	-0.0125443	0.0111538	0.189839	0.047898	-0.105645	-0.0413023	-0.0719775
	45	0.0402414	-0.0128801	0.0116744	0.187408	0.047823	-0.0947894	-0.0429318	-0.064836
	46	0.0402912	-0.0137601	0.0118592	0.193836	0.048332	-0.0804878	-0.0416135	-0.060723
	47	0.040091	-0.0140149	0.0115906	0.203158	0.049267	-0.0750362	-0.0379797	-0.0582255
	48	0.0397893	-0.0137547	0.0108902	0.208637	0.049824	-0.0797798	-0.034142	-0.064053
	49	0.0395289	-0.0131777	0.010177	0.207662	0.049756	-0.0898098	-0.0323315	-0.069489
	50	0.0394997	-0.0127919	0.0102653	0.201617	0.049112	-0.099651	-0.0357536	-0.075078
	51	0.0397507	-0.0124634	0.0108131	0.192842	0.048248	-0.105917	-0.0380307	-0.074061
	52	0.0401013	-0.0127282	0.0114946	0.187642	0.047749	-0.0995094	-0.0417562	-0.06849
	53	0.0403044	-0.0131186	0.0118276	0.190346	0.047928	-0.087615	-0.0421668	-0.0608445
	54	0.0402282	-0.013943	0.0117954	0.197788	0.048859	-0.075461	-0.0402033	-0.059526
	55	0.0399481	-0.0139958	0.0112282	0.206537	0.049623	-0.0764286	-0.0357153	-0.0621135
	56	0.0396182	-0.0134571	0.0104928	0.209066	0.049901	-0.0848302	-0.034147	-0.066312
	57	0.0394659	-0.0129329	0.0101016	0.205114	0.049485	-0.0952732	-0.0332724	-0.0741285
	58	0.0395881	-0.0127982	0.0104251	0.19684	0.04871	-0.102731	-0.0371204	-0.0755595
	59	0.0399274	-0.0125607	0.011196	0.190144	0.047859	-0.104843	-0.0399279	-0.071919
	60	0.0402405	-0.0128974	0.0116894	0.187376	0.047849	-0.0930902	-0.0419016	-0.0637245
	61	0.040295	-0.0137692	0.0118587	0.193583	0.048427	-0.0785526	-0.0414528	-0.0596295
	62	0.0400957	-0.0139376	0.0115568	0.202852	0.049329	-0.0754964	-0.0376686	-0.0576045
	63	0.0398015	-0.0136773	0.010853	0.208559	0.049861	-0.0808064	-0.0338512	-0.0641025
	64	0.0395308	-0.0131631	0.0101487	0.207863	0.049724	-0.0908954	-0.0321632	-0.0693945
	65	0.0395007	-0.0127809	0.0102753	0.201968	0.049051	-0.100465	-0.0355444	-0.0751095
	66	0.0397479	-0.0123805	0.0108447	0.193004	0.048178	-0.106129	-0.037383	-0.074295
	67	0.040107	-0.0126399	0.0115157	0.187726	0.047775	-0.0983884	-0.0413686	-0.0685485
	68	0.0403006	-0.0130367	0.0118354	0.190041	0.047988	-0.0866828	-0.0418149	-0.060444
	69	0.0402311	-0.0138648	0.0117771	0.197437	0.048934	-0.0759566	-0.0403359	-0.059265
	70	0.0399444	-0.0139048	0.0111894	0.206317	0.049644	-0.077349	-0.0358301	-0.061812
	71	0.0396163	-0.0133624	0.0104395	0.209014	0.049882	-0.085904	-0.0340961	-0.066105
	72	0.0394527	-0.0129256	0.0101193	0.205263	0.049395	-0.0966656	-0.0336498	-0.0733455
	73	0.0395693	-0.0127809	0.0104634	0.197138	0.048631	-0.103215	-0.0372989	-0.074124
	74	0.0399162	-0.0124843	0.0112399	0.190313	0.047807	-0.104135	-0.0404608	-0.071568
	75	0.0402339	-0.0128301	0.0117066	0.187271	0.047847	-0.0911314	-0.0422611	-0.0634365
	76	0.0402912	-0.0137719	0.0118565	0.193258	0.048505	-0.0763696	-0.0416109	-0.0595035
	77	0.0400929	-0.0139558	0.0115118	0.202475	0.049378	-0.0752604	-0.0380588	-0.0576315
	78	0.0398024	-0.0137073	0.0108164	0.208474	0.049889	-0.0813256	-0.0340451	-0.0642105
	79	0.0395261	-0.0131677	0.010131	0.208013	0.049714	-0.0916978	-0.0322703	-0.0701235
	80	0.039495	-0.0127764	0.0102936	0.202332	0.049003	-0.101303	-0.035394	-0.0758835
	81	0.0397488	-0.0124561	0.0108935	0.19318	0.048126	-0.105905	-0.0369495	-0.074169
	82	0.0401079	-0.0127027	0.011554	0.187863	0.04779	-0.097468	-0.0411391	-0.068445
	83	0.0403081	-0.0131186	0.0118531	0.189917	0.048044	-0.0857742	-0.0416593	-0.060417
	84	0.0402358	-0.0138739	0.011761	0.197288	0.049014	-0.0760274	-0.0400452	-0.0593325
	85	0.0399425	-0.0139157	0.0111444	0.206135	0.049681	-0.0780806	-0.0355088	-0.0622395
	86	0.0396088	-0.0133634	0.0103929	0.209066	0.049873	-0.0870132	-0.0339379	-0.0666855
	87	0.0394574	-0.0129393	0.0101415	0.205478	0.049335	-0.0979636	-0.0336498	-0.074205
	88	0.0395693	-0.0127637	0.0105178	0.197509	0.048552	-0.104819	-0.0368373	-0.07569
	89	0.0399171	-0.0124033	0.0112881	0.190632	0.04776	-0.10417	-0.0397009	-0.071559
	90	0.0402367	-0.0127537	0.011726	0.187363	0.047837	-0.0919692	-0.0414732	-0.063864
	91	0.040294	-0.013771	0.0118493	0.193108	0.048556	-0.0773726	-0.0415497	-0.0604215
	92	0.0400901	-0.0140404	0.0114652	0.202111	0.049407	-0.0756852	-0.0384617	-0.0586755
	93	0.0397874	-0.0137956	0.0107681	0.208325	0.049892	-0.0812784	-0.0343408	-0.064944
	94	0.0395091	-0.0131659	0.0101077	0.208033	0.049683	-0.0913438	-0.032181	-0.07101
	95	0.0394969	-0.0127682	0.010303	0.202521	0.048918	-0.10102	-0.0354119	-0.075861
	96	0.0397752	-0.0124579	0.0109346	0.19331	0.048052	-0.105504	-0.0369775	-0.0740925
	97	0.0401211	-0.0126954	0.0115812	0.18798	0.047787	-0.096288	-0.0409428	-0.068301
	98	0.0403175	-0.0131404	0.0118653	0.1898	0.048095	-0.084193	-0.0417996	-0.060642
	99	0.0402367	-0.0138975	0.0117416	0.197145	0.049082	-0.0754256	-0.0399126	-0.0586215
	100	0.0399397	-0.0139139	0.0111044	0.205933	0.049729	-0.0781042	-0.0354042	-0.062334
	101	0.0396078	-0.0133552	0.0103569	0.209014	0.049868	-0.0877094	-0.0336881	-0.0667395
	102	0.0394593	-0.0129375	0.010177	0.205556	0.049287	-0.0988958	-0.0336523	-0.074061
	103	0.0395674	-0.0127445	0.0105833	0.197775	0.048484	-0.105752	-0.0373677	-0.0749205
	104	0.0399227	-0.0125343	0.0113303	0.190755	0.047741	-0.103864	-0.0404813	-0.0713835
	105	0.0402452	-0.0128938	0.011741	0.187304	0.047848	-0.091627	-0.0422841	-0.062946
	106	0.0402903	-0.013771	0.0118326	0.192855	0.048626	-0.0774552	-0.041792	-0.059391
	107	0.0400901	-0.0139776	0.011418	0.201767	0.049467	-0.0764522	-0.0386452	-0.058248
	108	0.0397742	-0.0137392	0.0107176	0.208234	0.049903	-0.0832372	-0.0344428	-0.064323
	109	0.0394941	-0.0131586	0.0100866	0.208175	0.049651	-0.0929132	-0.0323442	-0.070245
	110	0.0394932	-0.0127564	0.0103097	0.202755	0.048842	-0.10233	-0.0354195	-0.0752085
	111	0.0397855	-0.0123742	0.0109746	0.193596	0.047975	-0.105256	-0.0372019	-0.074034
	112	0.0401333	-0.0126162	0.0115973	0.188162	0.047796	-0.0943882	-0.0413559	-0.0682515
	113	0.0403194	-0.0130794	0.0118665	0.189664	0.04817	-0.081479	-0.0417843	-0.060903
	114	0.0402207	-0.0138184	0.0117127	0.196865	0.049153	-0.0745524	-0.039831	-0.058419
	115	0.0399293	-0.0138238	0.0110634	0.20568	0.049774	-0.0781042	-0.0353863	-0.061524
	116	0.0396116	-0.0132769	0.0103297	0.208923	0.049838	-0.0881578	-0.0338844	-0.06561
	117	0.0394621	-0.0129238	0.0102026	0.20564	0.049233	-0.099061	-0.0334892	-0.073314
	118	0.0395731	-0.0127409	0.0106377	0.198016	0.048387	-0.105999	-0.0368271	-0.074142
	119	0.0399284	-0.0125434	0.0113719	0.190827	0.047727	-0.102389	-0.040698	-0.0711675
	120	0.0402452	-0.012912	0.0117693	0.187167	0.047885	-0.0902936	-0.042353	-0.0632205
	121	0.0402875	-0.0137774	0.0118365	0.192588	0.048718	-0.0772428	-0.0418276	-0.0600795
	122	0.0400835	-0.0139867	0.011398	0.201506	0.049511	-0.0773726	-0.0381837	-0.058959
	123	0.0397601	-0.0137328	0.0106871	0.208182	0.049887	-0.0844526	-0.0341547	-0.065592
	124	0.0394875	-0.0131449	0.0100733	0.208286	0.049575	-0.0942584	-0.0321172	-0.071325
	125	0.0395007	-0.0127573	0.0103174	0.203002	0.048761	-0.102872	-0.0357077	-0.075843
	126	0.039778	-0.012437	0.0110101	0.193804	0.047903	-0.105752	-0.0386733	-0.0738855
	127	0.0401267	-0.0126881	0.0116012	0.188298	0.047815	-0.0931846	-0.0423861	-0.067563
	128	0.0403138	-0.0131486	0.0118592	0.189462	0.048273	-0.0793196	-0.0426742	-0.060183
	129	0.0402207	-0.0138102	0.0116855	0.196495	0.049232	-0.0745642	-0.0396219	-0.057825
	130	0.0399246	-0.0138102	0.0110084	0.20542	0.049827	-0.0788004	-0.0352512	-0.062685
	131	0.0396201	-0.0132915	0.0102875	0.208949	0.049801	-0.0894676	-0.033785	-0.0676575
	132	0.0394537	-0.0129111	0.0102076	0.205783	0.049169	-0.0998162	-0.0337492	-0.0747945
	133	0.0395731	-0.0127354	0.0106677	0.198419	0.048302	-0.105669	-0.0374416	-0.075582
	134	0.0399368	-0.0124825	0.0113919	0.190918	0.047731	-0.100158	-0.0415191	-0.0711495
	135	0.0402376	-0.0128246	0.011781	0.187051	0.047919	-0.088618	-0.0424957	-0.0626535
	136	0.0402893	-0.0137637	0.0118309	0.192322	0.048806	-0.0765584	-0.0417843	-0.0594
	137	0.0400825	-0.0139048	0.0113625	0.201292	0.04955	-0.0773608	-0.0382398	-0.0587115
	138	0.0397601	-0.0136409	0.0106516	0.208091	0.049874	-0.0854202	-0.0343154	-0.0652905
	139	0.0394979	-0.0131413	0.0100733	0.208455	0.049506	-0.09558	-0.0324028	-0.070155
	140	0.0395157	-0.0127928	0.0103463	0.203268	0.04871	-0.103557	-0.0359907	-0.074799
	141	0.039778	-0.0123869	0.0110656	0.194012	0.047844	-0.106094	-0.0385764	-0.073737
	142	0.0401314	-0.0126253	0.0116184	0.188468	0.047835	-0.094223	-0.0422637	-0.067518
	143	0.0403194	-0.0130685	0.0118576	0.189189	0.048373	-0.0798506	-0.0428451	-0.060075
	144	0.0402188	-0.0139467	0.0116561	0.196053	0.049291	-0.075579	-0.0400503	-0.0571185
	145	0.0399246	-0.0139448	0.0109674	0.205159	0.049863	-0.0801338	-0.0356822	-0.062532
	146	0.0396172	-0.0134553	0.0102481	0.209001	0.049792	-0.0897272	-0.0340068	-0.067644
	147	0.0394462	-0.0129138	0.0102098	0.205939	0.049099	-0.0999932	-0.0334764	-0.075294
	148	0.0395731	-0.0127418	0.0106943	0.198835	0.048242	-0.105421	-0.0365925	-0.075888
	149	0.0399378	-0.0125616	0.0114213	0.191035	0.047766	-0.098412	-0.0409938	-0.0711045
	150	0.0402311	-0.0128865	0.0117982	0.186966	0.047972	-0.0870132	-0.0423045	-0.0634005
	151	0.0402893	-0.0136809	0.0118315	0.192159	0.048889	-0.0758858	-0.0416313	-0.060219
	152	0.0400854	-0.0139849	0.0113275	0.201078	0.049586	-0.0772664	-0.0380281	-0.059022
	153	0.039762	-0.0137019	0.0106049	0.208046	0.049866	-0.0858096	-0.0342694	-0.0656955
	154	0.0395063	-0.0131404	0.0100905	0.20863	0.049426	-0.0966302	-0.0324385	-0.070488
	155	0.0395176	-0.0127937	0.0103746	0.203535	0.048643	-0.103911	-0.0361156	-0.0747405
	156	0.0397639	-0.0123742	0.0111189	0.194285	0.047781	-0.105858	-0.0378114	-0.0741825
	157	0.0401258	-0.0126117	0.0116461	0.188637	0.047829	-0.0922052	-0.0413967	-0.0683595
	158	0.0403185	-0.013063	0.0118581	0.188799	0.048442	-0.077939	-0.0416262	-0.0607185
	159	0.0402179	-0.0138693	0.0116261	0.195526	0.049332	-0.0763224	-0.0398208	-0.057087
	160	0.0399246	-0.0138939	0.0109296	0.2049	0.049881	-0.0813492	-0.0354552	-0.0626175
	161	0.0396172	-0.0134061	0.0102126	0.209053	0.049765	-0.0913202	-0.0340017	-0.0680175
	162	0.0394433	-0.012922	0.0102164	0.206212	0.049032	-0.101515	-0.0337365	-0.07569
	163	0.039589	-0.0127427	0.0107282	0.199323	0.048175	-0.105763	-0.0374161	-0.0760995
	164	0.0399509	-0.0125453	0.0114596	0.19125	0.047782	-0.0963352	-0.0415013	-0.0710325
	165	0.0402348	-0.012882	0.0118126	0.186992	0.048014	-0.0848302	-0.0422866	-0.063135
	166	0.0402931	-0.0137647	0.0118154	0.19212	0.048961	-0.0741984	-0.0415319	-0.0600165
	167	0.0400872	-0.014064	0.0112809	0.200779	0.049629	-0.077408	-0.0379338	-0.0588015
	168	0.039762	-0.0137401	0.0105439	0.20789	0.049854	-0.086376	-0.0342822	-0.0657405
	169	0.0395082	-0.0131258	0.010096	0.208643	0.049366	-0.097173	-0.032459	-0.070866
	170	0.0395063	-0.0127809	0.0104024	0.203573	0.048567	-0.104206	-0.0361259	-0.074853
	171	0.0397535	-0.0124279	0.0111577	0.194474	0.04773	-0.105103	-0.0378777	-0.0740025
	172	0.0401295	-0.0126772	0.0116689	0.188741	0.047832	-0.0923704	-0.0414145	-0.0677925
	173	0.0403269	-0.0131313	0.0118576	0.188546	0.048523	-0.0783756	-0.041871	-0.0605115
	174	0.0402217	-0.0138675	0.0115945	0.195176	0.049376	-0.0767472	-0.0399177	-0.056934
	175	0.0399237	-0.0139012	0.0109013	0.204691	0.049891	-0.0817622	-0.0354807	-0.062757
	176	0.0396088	-0.0134007	0.0101826	0.209027	0.049738	-0.0916034	-0.0340782	-0.068238
	177	0.0394274	-0.012912	0.0102348	0.206433	0.048949	-0.101999	-0.0337365	-0.0755955
	178	0.03959	-0.0127509	0.0107703	0.199713	0.048101	-0.10607	-0.0374468	-0.0759915
	179	0.03995	-0.0125425	0.0114891	0.191509	0.047801	-0.0968898	-0.0420929	-0.0709605
	180	0.0402329	-0.0128865	0.011827	0.187115	0.048066	-0.08496	-0.0428757	-0.0622575
	181	0.0402959	-0.0137	0.0117976	0.192134	0.049035	-0.075402	-0.0413049	-0.059211
	182	0.0400863	-0.0140113	0.011241	0.200499	0.049679	-0.077762	-0.0376635	-0.057987
	183	0.0397601	-0.0136527	0.0104973	0.20774	0.04984	-0.0872374	-0.0340502	-0.065952
	184	0.0395129	-0.0131222	0.0101177	0.208754	0.049305	-0.0980226	-0.0324335	-0.0707085
	185	0.0395044	-0.0127773	0.0104445	0.203729	0.048475	-0.105327	-0.0357102	-0.074205
	186	0.0397582	-0.0124251	0.0111938	0.194831	0.047685	-0.104111	-0.0377094	-0.0735165
	187	0.0401389	-0.0126845	0.01168	0.188844	0.047841	-0.091096	-0.0416262	-0.0675
	188	0.0403251	-0.0131286	0.0118531	0.188266	0.048593	-0.0774198	-0.0420469	-0.0601335
	189	0.0402245	-0.0138639	0.0115518	0.194825	0.049421	-0.076759	-0.0399636	-0.0563625
	190	0.0399209	-0.0139057	0.010873	0.204406	0.049894	-0.0830484	-0.0354781	-0.0619155
	191	0.0396097	-0.013387	0.0101548	0.20891	0.049698	-0.0928424	-0.0341318	-0.0672255
	192	0.0394311	-0.0128901	0.0102525	0.206622	0.048879	-0.103274	-0.0339201	-0.0749295
	193	0.0395919	-0.0127354	0.0108197	0.200057	0.048022	-0.106377	-0.0377298	-0.075645
	194	0.039935	-0.0124597	0.0115207	0.191698	0.047807	-0.0948956	-0.0414987	-0.070839
	195	0.0402339	-0.0128146	0.0118459	0.187161	0.04813	-0.0824702	-0.0423504	-0.062847
	196	0.0402969	-0.0136937	0.0117854	0.191925	0.049108	-0.0755082	-0.0415013	-0.0599805
	197	0.0400854	-0.0140013	0.0112138	0.200122	0.049732	-0.078588	-0.0379516	-0.0587475
	198	0.0397545	-0.01366	0.0104695	0.2075	0.049814	-0.088382	-0.0343205	-0.064854
	199	0.039511	-0.0131449	0.0101393	0.208852	0.04925	-0.0988722	-0.0324641	-0.0714555
	200	0.0394969	-0.0127828	0.0104812	0.203931	0.048388	-0.105917	-0.036029	-0.074322
	201	0.0397639	-0.0124297	0.0112282	0.195215	0.047657	-0.103073	-0.0378701	-0.073575
	202	0.0401483	-0.0127018	0.0116927	0.18902	0.047871	-0.0900694	-0.0413967	-0.0668115
	203	0.0403251	-0.013155	0.0118465	0.188201	0.048681	-0.0767708	-0.0412692	-0.0594225
	204	0.0402311	-0.013873	0.0115179	0.194682	0.049464	-0.0767	-0.0398539	-0.0565605
	205	0.0399284	-0.0139103	0.010833	0.204295	0.049902	-0.0830248	-0.0352997	-0.062928
	206	0.0396088	-0.0133734	0.0101193	0.208897	0.049649	-0.0929368	-0.0339635	-0.0659925
	207	0.0394377	-0.0128883	0.0102619	0.206914	0.048823	-0.102731	-0.0339354	-0.072909
	208	0.0396022	-0.01273	0.0108536	0.20046	0.047964	-0.106212	-0.0371816	-0.0741015
	209	0.0399425	-0.012457	0.0115323	0.191997	0.047832	-0.0937156	-0.0413253	-0.0708255
	210	0.0402414	-0.0128092	0.0118504	0.187213	0.048225	-0.0807002	-0.0422203	-0.0623205
	211	0.0403016	-0.0136828	0.0117671	0.191601	0.049186	-0.0756498	-0.0413125	-0.0594315
	212	0.0400872	-0.0139885	0.0111672	0.199589	0.049782	-0.0795438	-0.0378038	-0.0592875
	213	0.0397545	-0.0136527	0.0104384	0.207272	0.049774	-0.0896918	-0.0338666	-0.0663615
	214	0.0395129	-0.013144	0.0101493	0.208929	0.049162	-0.100147	-0.0322141	-0.074304
	215	0.0394941	-0.0127782	0.0105173	0.204197	0.048303	-0.10653	-0.0361029	-0.0760995
	216	0.0397723	-0.0123642	0.0112648	0.195566	0.047643	-0.102023	-0.0389742	-0.073422
	217	0.0401474	-0.0126308	0.0117149	0.189169	0.047892	-0.0895148	-0.0423963	-0.066654
	218	0.0403147	-0.013084	0.0118448	0.187843	0.048756	-0.0767236	-0.042075	-0.0600075
	219	0.0402264	-0.0138666	0.0114818	0.194324	0.049485	-0.0772428	-0.0395505	-0.056907
	220	0.0399218	-0.0138993	0.0107898	0.203964	0.049875	-0.0849836	-0.0347871	-0.063351
	221	0.039605	-0.0133643	0.0100916	0.208897	0.049569	-0.0948248	-0.0335478	-0.068913
	222	0.0394462	-0.0129029	0.010283	0.207181	0.048752	-0.103569	-0.0336421	-0.0752535
	223	0.0396013	-0.0127664	0.010913	0.200792	0.047888	-0.105917	-0.0373856	-0.0754965
	224	0.0399368	-0.0125644	0.0115551	0.192264	0.047859	-0.092276	-0.0415777	-0.071001
	225	0.0402442	-0.012902	0.0118587	0.187252	0.048335	-0.0788122	-0.0425366	-0.0626085
	226	0.0403025	-0.0136828	0.0117549	0.191197	0.049264	-0.0756734	-0.0414273	-0.059841
	227	0.0400854	-0.0139731	0.0111194	0.199037	0.049819	-0.0803934	-0.0379516	-0.059481
	228	0.0397535	-0.0136436	0.0103996	0.207038	0.049753	-0.0903172	-0.0341802	-0.065745
	229	0.039512	-0.0131413	0.0101582	0.208982	0.049073	-0.101055	-0.0323977	-0.0741735
	230	0.0394875	-0.0127773	0.0105511	0.20436	0.048235	-0.106696	-0.0361437	-0.075645
	231	0.0397761	-0.0123532	0.0113015	0.195864	0.047674	-0.100725	-0.0382602	-0.0735885
	232	0.0401465	-0.0126181	0.0117377	0.18939	0.047933	-0.088736	-0.0416033	-0.0672705
	233	0.0403185	-0.0130776	0.011847	0.187616	0.048839	-0.0768062	-0.0416542	-0.0607635
	234	0.0402273	-0.0139303	0.0114469	0.194103	0.049524	-0.0781042	-0.0394765	-0.057303
	235	0.0399303	-0.0139667	0.010747	0.203671	0.04985	-0.0859984	-0.034935	-0.0634275
	236	0.0396144	-0.0134389	0.0100749	0.208865	0.049492	-0.0958868	-0.0337238	-0.066546
	237	0.0394621	-0.0129011	0.010303	0.207389	0.048674	-0.103864	-0.0337212	-0.072756
	238	0.039605	-0.0127809	0.0109601	0.201084	0.047804	-0.105893	-0.0371586	-0.072792
	239	0.039934	-0.0124952	0.011574	0.192471	0.047869	-0.0911432	-0.040823	-0.069957
	240	0.0402423	-0.0128173	0.0118598	0.187369	0.048441	-0.0772546	-0.0419067	-0.061173
	241	0.0402912	-0.0136018	0.0117316	0.190885	0.049322	-0.0757206	-0.0412539	-0.058761
	242	0.0400854	-0.0139121	0.01107	0.198595	0.049847	-0.080712	-0.0376176	-0.0593955
	243	0.0397592	-0.0135963	0.0103541	0.206849	0.049743	-0.0903408	-0.0338359	-0.0657225
	244	0.0395138	-0.0131741	0.0101609	0.20906	0.049001	-0.101232	-0.0322575	-0.074214
	245	0.0394875	-0.0128164	0.0105888	0.204522	0.048171	-0.106401	-0.0356006	-0.0756315
	246	0.0397799	-0.0124442	0.0113425	0.196229	0.047704	-0.0979282	-0.038069	-0.073107
	247	0.0401455	-0.012699	0.011761	0.189611	0.047965	-0.086317	-0.0417461	-0.0669735
	248	0.0403157	-0.0131495	0.011847	0.187493	0.048906	-0.0752604	-0.0414171	-0.0603855
	249	0.0402254	-0.013842	0.0114075	0.194051	0.049577	-0.0787178	-0.0392904	-0.057105
	250	0.039934	-0.0138775	0.0106987	0.203411	0.049829	-0.0874498	-0.0347387	-0.062982
	251	0.0396182	-0.0133543	0.010081	0.208734	0.049417	-0.0975388	-0.033507	-0.0676935
	252	0.039465	-0.0128901	0.0103258	0.207506	0.048577	-0.105303	-0.0341292	-0.074322
	253	0.0396069	-0.0127755	0.0110129	0.201292	0.047719	-0.106306	-0.0376559	-0.0746505
	254	0.0399331	-0.0125826	0.0116017	0.192718	0.047856	-0.0923468	-0.0411876	-0.0701325
	255	0.0402442	-0.0128865	0.0118665	0.187571	0.048512	-0.0783402	-0.0419628	-0.061839
	256	0.0402856	-0.0137747	0.0117094	0.190827	0.04936	-0.076287	-0.041333	-0.0594675
	257	0.0400872	-0.014065	0.0110378	0.198439	0.04986	-0.0807474	-0.0378956	-0.060354
	258	0.0397658	-0.0137392	0.0103119	0.20672	0.049728	-0.0904706	-0.034017	-0.065772
	259	0.0395101	-0.0131522	0.010172	0.209085	0.048937	-0.101397	-0.0322626	-0.0731745
	260	0.0394847	-0.012811	0.0106238	0.204672	0.048101	-0.10587	-0.0359831	-0.0746145
	261	0.0397667	-0.0124397	0.0113769	0.196489	0.047728	-0.0960166	-0.0378114	-0.073008
	262	0.0401333	-0.0127009	0.0117688	0.189839	0.048006	-0.0842166	-0.0414044	-0.0670725
	263	0.0403128	-0.013154	0.011827	0.187479	0.048993	-0.0742928	-0.0416644	-0.0601425
	264	0.0402254	-0.0138511	0.0113658	0.193928	0.049642	-0.0785054	-0.0398744	-0.0568755
	265	0.039934	-0.0138857	0.0106394	0.20319	0.049822	-0.088028	-0.0353991	-0.063378
	266	0.0396163	-0.0133533	0.0100866	0.208585	0.049355	-0.0984238	-0.0338997	-0.0666405
	267	0.0394678	-0.0128783	0.010348	0.207565	0.048485	-0.106648	-0.0340502	-0.073386
	268	0.0395966	-0.0127646	0.0110556	0.201403	0.047664	-0.106023	-0.0374646	-0.0735705
	269	0.039934	-0.0125798	0.0116245	0.192861	0.047877	-0.092099	-0.0411621	-0.0702315
	270	0.0402386	-0.0128892	0.0118642	0.187636	0.048587	-0.0784582	-0.0419628	-0.061686
	271	0.0402931	-0.0137046	0.0116789	0.190652	0.049403	-0.0772664	-0.0413483	-0.0593415
	272	0.0400882	-0.0139822	0.0110057	0.198211	0.049874	-0.082128	-0.0378293	-0.059499
	273	0.039762	-0.0136591	0.0102669	0.206596	0.049685	-0.0917214	-0.0341266	-0.066276
	274	0.0395035	-0.0131568	0.0102037	0.209092	0.04887	-0.102235	-0.0323697	-0.073854
	275	0.0394903	-0.0128073	0.0106726	0.204834	0.048013	-0.106165	-0.0356541	-0.075294
	276	0.0397705	-0.0124379	0.0114175	0.196664	0.047756	-0.0945416	-0.0378165	-0.0730485
	277	0.0401305	-0.0127081	0.0117865	0.190027	0.048085	-0.0821162	-0.0418685	-0.0664965
	278	0.040311	-0.0131568	0.0118143	0.187389	0.049077	-0.0749536	-0.0416747	-0.05967
	279	0.0402198	-0.0138475	0.0113281	0.193759	0.049695	-0.0785172	-0.0398922	-0.056943
	280	0.0399359	-0.0139003	0.0105955	0.202949	0.049787	-0.088382	-0.0349248	-0.0636885
	281	0.0396107	-0.0133543	0.0100982	0.208481	0.049269	-0.0989076	-0.0334279	-0.0688905
	282	0.0394687	-0.0128792	0.0103707	0.207591	0.048392	-0.106684	-0.0337161	-0.0756
	283	0.039605	-0.0127664	0.0110895	0.201559	0.047623	-0.104749	-0.0371254	-0.074889
	284	0.0399528	-0.012497	0.01164	0.192881	0.047899	-0.0911668	-0.0410269	-0.0699795
	285	0.0402499	-0.0128292	0.0118615	0.1877	0.048676	-0.0779154	-0.0417741	-0.0616455
	286	0.040294	-0.0136427	0.0116422	0.190522	0.049431	-0.0779508	-0.0413304	-0.05931
	287	0.0400816	-0.013903	0.0109746	0.198062	0.049869	-0.0837446	-0.0377578	-0.060075
	288	0.0397564	-0.0135636	0.0102242	0.206447	0.049628	-0.0933026	-0.0340935	-0.066672
	289	0.0395073	-0.013165	0.0102231	0.209066	0.048803	-0.103179	-0.0325151	-0.07344
	290	0.0394932	-0.0128037	0.0107143	0.204977	0.047935	-0.106932	-0.0362304	-0.074907
	291	0.0397695	-0.0123769	0.0114413	0.196788	0.047776	-0.0945652	-0.038737	-0.073404
	292	0.0401314	-0.0126499	0.0117987	0.190105	0.048178	-0.0814436	-0.0423019	-0.066519
	293	0.0403119	-0.0130822	0.0117965	0.187304	0.049166	-0.0750126	-0.0416491	-0.060111
	294	0.0402076	-0.0139285	0.0112798	0.193505	0.049744	-0.0789892	-0.0396857	-0.0576135
	295	0.0399274	-0.0139922	0.010555	0.20278	0.049761	-0.0888186	-0.0352308	-0.0642375
	296	0.0395937	-0.0134289	0.0100938	0.208494	0.049193	-0.0993206	-0.033966	-0.0687825
	297	0.0394527	-0.0128792	0.0103918	0.20776	0.048336	-0.10633	-0.0341088	-0.074961
	298	0.0396022	-0.0127718	0.0111278	0.201773	0.04761	-0.101964	-0.0374238	-0.0746415
	299	0.039966	-0.0125571	0.0116561	0.192998	0.047917	-0.0887596	-0.0406164	-0.069858
	300	0.0402621	-0.0129029	0.0118598	0.18774	0.048741	-0.075874	-0.0415675	-0.061713
	301	0.040294	-0.013792	0.0116145	0.190352	0.049463	-0.0780688	-0.0412845	-0.0594405
	302	0.0400703	-0.0140377	0.010939	0.197769	0.049861	-0.0847712	-0.0376252	-0.060246
	303	0.0397479	-0.0136982	0.0101948	0.206277	0.049581	-0.0943646	-0.0339303	-0.0668115
	304	0.0395195	-0.0131604	0.0102536	0.209053	0.048741	-0.103946	-0.0322039	-0.0745695
	305	0.0395063	-0.01279	0.0107659	0.205133	0.047858	-0.107569	-0.036159	-0.0761085
	306	0.0397883	-0.0124552	0.0114713	0.197002	0.047794	-0.0948248	-0.0386707	-0.0730395
	307	0.0401427	-0.0127382	0.0118198	0.190203	0.048258	-0.081538	-0.0422356	-0.0660015
	308	0.0403241	-0.0131559	0.0117904	0.187109	0.049224	-0.0758032	-0.0415268	-0.060381
	309	0.0402104	-0.0138538	0.0112415	0.193115	0.049767	-0.080063	-0.0396296	-0.0575415
	310	0.0399246	-0.0139185	0.01052	0.202442	0.049745	-0.0896328	-0.0352053	-0.063576
	311	0.0395862	-0.0133333	0.0100849	0.20839	0.049115	-0.100394	-0.0339864	-0.068526
	312	0.0394527	-0.0128638	0.0104062	0.20789	0.04828	-0.106566	-0.0337901	-0.0751455
	313	0.0396163	-0.0127718	0.0111566	0.20202	0.04762	-0.101563	-0.0375182	-0.07371
	314	0.039965	-0.0125616	0.0116661	0.193173	0.047936	-0.0886416	-0.040823	-0.0699525
	315	0.0402564	-0.0129138	0.0118587	0.187837	0.048808	-0.0759566	-0.0419628	-0.061623
	316	0.0402846	-0.0137192	0.0115773	0.190086	0.049497	-0.0782458	-0.041259	-0.0595305
	317	0.0400581	-0.0139512	0.0109002	0.197399	0.049844	-0.0855146	-0.037485	-0.0601245
	318	0.0397423	-0.0136273	0.0101615	0.206121	0.049521	-0.0950726	-0.0342465	-0.0669375
	319	0.0395214	-0.0131577	0.0102669	0.209124	0.048656	-0.104418	-0.0324513	-0.0728865
	320	0.0395035	-0.0127819	0.0108058	0.2054	0.04777	-0.107309	-0.0361463	-0.0743805
	321	0.0397855	-0.012457	0.0115018	0.197327	0.047809	-0.0936212	-0.0384157	-0.0729585
	322	0.0401427	-0.0127427	0.0118387	0.190444	0.048355	-0.080122	-0.0418098	-0.065556
	323	0.0403128	-0.0131559	0.0117915	0.187129	0.04928	-0.0762634	-0.0412105	-0.060219
	324	0.0402047	-0.0138602	0.0112143	0.192972	0.049795	-0.0808064	-0.0395887	-0.056916
	325	0.039918	-0.0139194	0.0104889	0.20228	0.049731	-0.0902936	-0.0348203	-0.0641475
	326	0.03959	-0.0133269	0.0100949	0.208364	0.049036	-0.101315	-0.0337339	-0.069966
	327	0.0394603	-0.012882	0.010439	0.208072	0.048213	-0.106778	-0.0341113	-0.0757305
	328	0.039621	-0.0127919	0.0111999	0.202306	0.047659	-0.0991908	-0.0377757	-0.074286
	329	0.0399556	-0.0125653	0.0116839	0.193368	0.047961	-0.0866356	-0.041384	-0.0699795
	330	0.0402508	-0.0129147	0.0118603	0.187987	0.048891	-0.074694	-0.0422153	-0.0621495
	331	0.0402846	-0.0137046	0.0115446	0.189852	0.04955	-0.078352	-0.0411442	-0.060147
	332	0.0400581	-0.0139403	0.0108547	0.197054	0.049822	-0.0865294	-0.0371025	-0.0604485
	333	0.039747	-0.0136273	0.0101376	0.205907	0.049457	-0.0961346	-0.0343103	-0.066042
	334	0.0395148	-0.0131513	0.010278	0.209151	0.048569	-0.105162	-0.032663	-0.0726165
	335	0.039495	-0.0127809	0.0108464	0.205621	0.047684	-0.107085	-0.0363477	-0.0741915
	336	0.0397789	-0.0124688	0.0115262	0.197704	0.047827	-0.0927362	-0.0384336	-0.0728235
	337	0.0401399	-0.0127473	0.0118493	0.190697	0.04844	-0.0791072	-0.0416568	-0.0656955
	338	0.0403034	-0.0131631	0.011781	0.187193	0.049309	-0.0767	-0.0408204	-0.060858
	339	0.040201	-0.0138693	0.0111694	0.192959	0.0498	-0.0810188	-0.0395938	-0.057564
	340	0.039919	-0.0139075	0.0104445	0.20213	0.049704	-0.09086	-0.035065	-0.064143
	341	0.0395966	-0.0133033	0.0101049	0.208338	0.048958	-0.102023	-0.0340272	-0.06732
	342	0.0394697	-0.0128883	0.0104795	0.208189	0.048125	-0.107156	-0.0341751	-0.0730035
	343	0.0396248	-0.0127819	0.0112432	0.202514	0.047698	-0.0990728	-0.0378471	-0.0727155
	344	0.0399528	-0.0125625	0.0117011	0.193596	0.047999	-0.0864704	-0.0418225	-0.069552
	345	0.0402508	-0.0129184	0.011852	0.188071	0.048981	-0.0757206	-0.0425978	-0.061164
	346	0.0402856	-0.013711	0.0115057	0.189521	0.049608	-0.078706	-0.0410244	-0.0590985
	347	0.0400666	-0.0139494	0.0108042	0.196606	0.0498	-0.0875088	-0.0372249	-0.0599625
	348	0.0397582	-0.0136473	0.0101221	0.205653	0.049389	-0.097232	-0.0345372	-0.0660555
	349	0.0395148	-0.0131459	0.0102975	0.209046	0.048498	-0.106129	-0.0327318	-0.0744615
	350	0.0394988	-0.0127609	0.010903	0.205738	0.047629	-0.106342	-0.0364089	-0.0758925
	351	0.0397836	-0.0123915	0.0115545	0.19799	0.047857	-0.0917332	-0.0383546	-0.0726435
	352	0.0401371	-0.0126636	0.011857	0.190749	0.048525	-0.0781514	-0.0414834	-0.0657315
	353	0.040295	-0.013104	0.0117654	0.187109	0.049358	-0.0766764	-0.0412641	-0.0608265
	354	0.040201	-0.0138902	0.0111233	0.192809	0.049827	-0.0814908	-0.0395352	-0.057573
	355	0.0399133	-0.0138984	0.0104007	0.201903	0.049676	-0.0912848	-0.0347998	-0.064125
	356	0.0395928	-0.0133752	0.0101276	0.208299	0.048908	-0.102247	-0.0337799	-0.0686565
	357	0.0394734	-0.012892	0.01053	0.208383	0.048041	-0.107439	-0.0342848	-0.074412
	358	0.0396144	-0.0127054	0.0112904	0.202826	0.047718	-0.0978928	-0.0380562	-0.073152
	359	0.0399481	-0.0124943	0.0117277	0.193895	0.048052	-0.0850308	-0.0425314	-0.069579
	360	0.040247	-0.0128537	0.0118437	0.188259	0.049054	-0.0755908	-0.0431511	-0.0610515
	361	0.0402818	-0.0137155	0.0114646	0.189293	0.049648	-0.0792842	-0.0409479	-0.05904
	362	0.0400694	-0.0139376	0.0107548	0.196216	0.049771	-0.088382	-0.0372275	-0.059409
	363	0.0397573	-0.0136482	0.0101043	0.205439	0.049308	-0.0983648	-0.034578	-0.0662085
	364	0.0394979	-0.0131167	0.0103036	0.208975	0.048416	-0.106637	-0.0327293	-0.074205
	365	0.039495	-0.0127409	0.0109479	0.2059	0.047584	-0.105893	-0.0364395	-0.0760905
	366	0.0397996	-0.0124524	0.0115795	0.198328	0.047874	-0.0912376	-0.0391858	-0.07245
	367	0.0401389	-0.0127273	0.0118531	0.190938	0.048601	-0.0776794	-0.0422509	-0.065736
	368	0.0403025	-0.013185	0.0117371	0.187155	0.049395	-0.0770304	-0.0415446	-0.060885
	369	0.0402038	-0.013903	0.0110795	0.192783	0.049846	-0.0828478	-0.0395174	-0.0576315
	370	0.0399124	-0.0138739	0.010348	0.201572	0.049635	-0.0926182	-0.0349019	-0.0641925
	371	0.03959	-0.013357	0.0101576	0.208137	0.04885	-0.103191	-0.0338589	-0.068751
	372	0.0394744	-0.012871	0.010575	0.208527	0.047971	-0.107392	-0.0345372	-0.074367
	373	0.0396022	-0.0126272	0.0113275	0.203112	0.04774	-0.0965122	-0.0380511	-0.07317
	374	0.0399491	-0.0125034	0.0117455	0.194149	0.048134	-0.083544	-0.0415522	-0.0699165
	375	0.0402536	-0.0128628	0.0118376	0.188351	0.04914	-0.0755082	-0.0420929	-0.0607545
	376	0.0402809	-0.0137274	0.0114291	0.188968	0.049684	-0.0799804	-0.0408485	-0.058923
	377	0.0400684	-0.0139549	0.0107109	0.195852	0.049742	-0.0892552	-0.0370311	-0.060561
	378	0.0397545	-0.0136564	0.010101	0.205263	0.04922	-0.099415	-0.0343868	-0.067293
	379	0.0394913	-0.0131067	0.0103202	0.208988	0.048349	-0.106932	-0.032408	-0.074178
	380	0.0394903	-0.0127473	0.0109968	0.206154	0.04755	-0.105433	-0.0359448	-0.075222
	381	0.0397977	-0.0124552	0.0115978	0.198776	0.047884	-0.0909662	-0.0374595	-0.072279
	382	0.040138	-0.0127327	0.011857	0.191185	0.048664	-0.077408	-0.041055	-0.065763
	383	0.0403157	-0.0131814	0.0117033	0.187115	0.049416	-0.0777266	-0.0405552	-0.0610605
	384	0.0402123	-0.0138238	0.0110439	0.192491	0.049839	-0.084075	-0.0394638	-0.057483
	385	0.0399058	-0.013782	0.0103025	0.20113	0.04959	-0.0935504	-0.0348585	-0.0637515
	386	0.039589	-0.0133597	0.0101854	0.207916	0.048771	-0.103816	-0.0337926	-0.0692955
	387	0.0394762	-0.0128701	0.010621	0.208617	0.047897	-0.107427	-0.0345907	-0.075231
	388	0.0395975	-0.0125443	0.0113653	0.203437	0.047759	-0.0951552	-0.0379312	-0.0749025
	389	0.0399585	-0.0125089	0.0117643	0.194356	0.048214	-0.0820808	-0.0421617	-0.069282
	390	0.040264	-0.0128683	0.0118259	0.188532	0.049208	-0.07552	-0.0429165	-0.060768
	391	0.0402809	-0.0136655	0.0113825	0.18861	0.049712	-0.08024	-0.0410218	-0.058698
	392	0.0400666	-0.013882	0.0106638	0.195429	0.049727	-0.0895148	-0.0374085	-0.0607635
	393	0.039747	-0.0135827	0.0100855	0.204938	0.049141	-0.100206	-0.0345347	-0.066753
	394	0.0394753	-0.0131013	0.010333	0.208942	0.048299	-0.10725	-0.0327828	-0.072414
	395	0.0394969	-0.01274	0.011039	0.206362	0.047551	-0.104595	-0.0365542	-0.0735435
	396	0.0398034	-0.0124433	0.0116162	0.199219	0.04789	-0.0907302	-0.0383418	-0.072324
	397	0.0401352	-0.0127227	0.0118615	0.191471	0.048736	-0.077231	-0.0414554	-0.065853
	398	0.0403175	-0.0131768	0.0116733	0.187122	0.049441	-0.0784818	-0.0406878	-0.0609255
	399	0.0402094	-0.0139066	0.0110095	0.192101	0.04982	-0.0855382	-0.0393235	-0.057411
	400	0.039903	-0.0138657	0.0102642	0.20059	0.049555	-0.0944944	-0.0347998	-0.064017
	401	0.0395862	-0.0133634	0.0102059	0.20776	0.048698	-0.104454	-0.0338003	-0.06804
	402	0.0394715	-0.012861	0.010656	0.208748	0.04782	-0.107321	-0.034606	-0.0738135
	403	0.0396041	-0.0125307	0.011398	0.203801	0.047805	-0.092453	-0.0379644	-0.072666
	404	0.0399744	-0.0124961	0.0117865	0.194694	0.048316	-0.0789184	-0.0413559	-0.0691515
	405	0.0402668	-0.0128656	0.0118215	0.188806	0.049275	-0.075284	-0.0421107	-0.061119
	406	0.0402781	-0.0138111	0.0113337	0.188474	0.049759	-0.0798978	-0.0409045	-0.0594225
	407	0.0400572	-0.0140358	0.0106183	0.195267	0.04974	-0.08968	-0.0372937	-0.061497
	408	0.0397394	-0.0137219	0.010071	0.204724	0.0491	-0.100914	-0.0346443	-0.06687
	409	0.0394753	-0.0130985	0.0103524	0.208936	0.048254	-0.107144	-0.0328542	-0.0741465
	410	0.0395101	-0.0127509	0.011085	0.206616	0.047578	-0.102943	-0.036646	-0.075357
	411	0.0398052	-0.0123815	0.0116317	0.199582	0.047889	-0.0896564	-0.0387472	-0.07236
	412	0.040138	-0.0126699	0.0118598	0.191704	0.048799	-0.076936	-0.0418914	-0.065754
	413	0.0403157	-0.0131113	0.0116411	0.187148	0.049484	-0.0789656	-0.0410269	-0.0612225
	414	0.0402029	-0.0139012	0.0109651	0.191737	0.049795	-0.087025	-0.039191	-0.058149
	415	0.0399011	-0.0138493	0.0102231	0.200044	0.049502	-0.0960402	-0.0347514	-0.064215
	416	0.0395937	-0.0133643	0.0102242	0.207538	0.048618	-0.105669	-0.0338079	-0.068913
	417	0.039465	-0.0128628	0.0107043	0.208748	0.047718	-0.107899	-0.0345984	-0.0742815
	418	0.0395984	-0.0125334	0.0114441	0.203931	0.047813	-0.0936448	-0.0380205	-0.073161
	419	0.0399726	-0.0125735	0.0118132	0.194837	0.048393	-0.0794848	-0.0421209	-0.068931
	420	0.0402574	-0.0129457	0.0118204	0.188968	0.049305	-0.0757206	-0.0427482	-0.061101
	421	0.0402799	-0.0137355	0.0112948	0.188383	0.049771	-0.0804642	-0.0409657	-0.0594585
	422	0.0400609	-0.0139658	0.0105722	0.195195	0.049716	-0.0893496	-0.0372784	-0.0612855
	423	0.0397498	-0.0136427	0.0100794	0.204535	0.04904	-0.100465	-0.034555	-0.067689
	424	0.0394913	-0.0131058	0.0103896	0.208903	0.048173	-0.106873	-0.0327165	-0.0741465
	425	0.0395204	-0.0127627	0.0111344	0.206765	0.047617	-0.100536	-0.0367634	-0.0753075
	426	0.039793	-0.0123951	0.01165	0.199888	0.047931	-0.0873318	-0.0392598	-0.072675
	427	0.0401295	-0.012679	0.0118542	0.191965	0.048895	-0.0759566	-0.0423274	-0.0647505
	428	0.0403138	-0.0131031	0.0115995	0.187226	0.049538	-0.0789656	-0.0413916	-0.060012
	429	0.0401972	-0.0139021	0.010913	0.191497	0.049778	-0.0877094	-0.0389972	-0.057186
	430	0.0399058	-0.0138611	0.0101804	0.199706	0.049426	-0.0971848	-0.0343154	-0.064323
	431	0.0395966	-0.0133888	0.0102336	0.207474	0.048551	-0.106212	-0.0333157	-0.0697635
	432	0.0394612	-0.0128792	0.0107498	0.208793	0.047668	-0.107699	-0.0342159	-0.075717
	433	0.039605	-0.0125471	0.0114774	0.204048	0.047851	-0.0931728	-0.0379925	-0.0739845
	434	0.0399829	-0.0124925	0.0118304	0.195	0.048483	-0.0790836	-0.0412947	-0.069336
	435	0.0402583	-0.012861	0.0118032	0.189072	0.04935	-0.0764876	-0.0419602	-0.061047
	436	0.0402865	-0.0137164	0.0112426	0.188214	0.049801	-0.0816796	-0.041208	-0.059139
	437	0.0400722	-0.013963	0.0105195	0.195	0.049688	-0.0911432	-0.0370107	-0.061407
	438	0.0397573	-0.0136263	0.0100893	0.204282	0.048984	-0.101775	-0.0340655	-0.0667485
	439	0.0395035	-0.0130822	0.0104296	0.208819	0.048084	-0.107132	-0.0325074	-0.073224
	440	0.039527	-0.0127564	0.0111855	0.206765	0.047641	-0.0974326	-0.0362049	-0.074403
	441	0.0397893	-0.0123906	0.0116755	0.200115	0.047983	-0.0839806	-0.0379721	-0.072261
	442	0.0401286	-0.012669	0.0118565	0.191984	0.048986	-0.0737382	-0.0411825	-0.0642375
	443	0.040311	-0.0131058	0.0115745	0.187317	0.049574	-0.0789892	-0.0406547	-0.0599265
	444	0.0402057	-0.0139094	0.0108791	0.191425	0.049757	-0.0880044	-0.0391655	-0.057735
	445	0.0399162	-0.0138675	0.0101498	0.199602	0.049346	-0.097881	-0.0348381	-0.0647145
	446	0.0396022	-0.0133897	0.010252	0.207428	0.048478	-0.106283	-0.0338487	-0.0697635
	447	0.0394499	-0.012882	0.010797	0.208865	0.047615	-0.107144	-0.0345347	-0.0753435
	448	0.0395966	-0.0124652	0.0115124	0.20423	0.047864	-0.0924648	-0.0379873	-0.073134
	449	0.0399679	-0.0125644	0.0118454	0.195247	0.048547	-0.0785054	-0.0415471	-0.0685125
	450	0.040248	-0.0129411	0.011786	0.1893	0.049384	-0.07729	-0.0422561	-0.060831
	451	0.0402893	-0.0137201	0.0111905	0.188253	0.049819	-0.0829304	-0.0410372	-0.059283
	452	0.0400694	-0.0139712	0.0104684	0.194909	0.049648	-0.0922996	-0.0370439	-0.061533
	453	0.0397573	-0.0136373	0.0100982	0.204178	0.048908	-0.102849	-0.0343995	-0.066879
	454	0.0395063	-0.0130894	0.0104606	0.208826	0.048002	-0.107663	-0.0326196	-0.0736515
	455	0.0395185	-0.0127555	0.0112166	0.206811	0.04765	-0.0979282	-0.0365083	-0.0748035
	456	0.0397808	-0.0124597	0.0116894	0.20033	0.048052	-0.0843818	-0.0391094	-0.072099
	457	0.0401371	-0.01273	0.0118498	0.191977	0.049069	-0.0750362	-0.0423045	-0.0645435
	458	0.0403185	-0.0131923	0.0115385	0.187226	0.049602	-0.079237	-0.0411927	-0.060435
	459	0.0402141	-0.0139276	0.0108469	0.19125	0.049737	-0.0877684	-0.0392318	-0.058158
	460	0.039918	-0.013883	0.0101321	0.199459	0.049269	-0.097763	-0.0349299	-0.064998
	461	0.0395994	-0.0133934	0.0102869	0.207292	0.048418	-0.10607	-0.0339966	-0.070488
	462	0.0394433	-0.0128992	0.0108774	0.208839	0.047577	-0.104631	-0.0345474	-0.0756045
	463	0.0396003	-0.0124552	0.0115579	0.204315	0.047865	-0.0900104	-0.0381888	-0.073395
	464	0.0399632	-0.0125671	0.0118665	0.195364	0.048619	-0.0759684	-0.0411315	-0.068544
	465	0.040247	-0.0129475	0.0117754	0.189358	0.049411	-0.0773962	-0.0418047	-0.060813
	466	0.0402978	-0.0137219	0.0111466	0.18809	0.049824	-0.0838036	-0.0409785	-0.059319
	467	0.0400703	-0.0139721	0.0104207	0.194558	0.049626	-0.0929014	-0.0368858	-0.06138
	468	0.039747	-0.0136509	0.0101115	0.203957	0.048836	-0.10371	-0.0343307	-0.065682
	469	0.039496	-0.0130922	0.0104851	0.208839	0.047934	-0.108171	-0.0327165	-0.0715275
	470	0.039511	-0.0127427	0.0112393	0.206908	0.047693	-0.0971848	-0.0365849	-0.0730125
	471	0.0397827	-0.0124461	0.011695	0.200616	0.048132	-0.0837328	-0.0396831	-0.071892
	472	0.0401493	-0.0127145	0.0118254	0.192062	0.04913	-0.0758858	-0.0426539	-0.063747
	473	0.0403241	-0.0131941	0.0114696	0.18722	0.04962	-0.080181	-0.0416517	-0.0598635
	474	0.0402151	-0.0139239	0.0107781	0.191159	0.049705	-0.0892906	-0.0393975	-0.0580545
	475	0.0399058	-0.0138702	0.0100871	0.19927	0.049206	-0.0992498	-0.0350039	-0.0647595
	476	0.0395881	-0.0133843	0.0102914	0.207161	0.048364	-0.106318	-0.0340374	-0.067896
	477	0.0394386	-0.0129029	0.0109368	0.208865	0.047564	-0.10502	-0.0342159	-0.072621
	478	0.0396069	-0.0125416	0.0115812	0.204445	0.047873	-0.090388	-0.0374238	-0.071514
	479	0.0399697	-0.0125789	0.011877	0.195605	0.048701	-0.0764286	-0.0413942	-0.0693225
	480	0.0402546	-0.0129466	0.0117677	0.189501	0.049448	-0.077408	-0.042613	-0.0611145
	481	0.040294	-0.0137183	0.0111139	0.187922	0.049819	-0.084547	-0.0410703	-0.05976
	482	0.0400656	-0.0139903	0.0103946	0.19424	0.049615	-0.0930312	-0.0363987	-0.0618525
	483	0.0397376	-0.01366	0.0101587	0.203703	0.048765	-0.103793	-0.0336677	-0.0669105
	484	0.0394922	-0.0130976	0.0105483	0.208839	0.047865	-0.107746	-0.0320637	-0.0747675
	485	0.039511	-0.0127482	0.0113026	0.207077	0.04774	-0.0956272	-0.0363171	-0.0764505
	486	0.0398043	-0.0123714	0.0117333	0.200941	0.048221	-0.08201	-0.0394383	-0.071694
	487	0.0401681	-0.0126317	0.0118276	0.192172	0.049189	-0.0758976	-0.0426436	-0.0631395
	488	0.0403279	-0.0131104	0.0114219	0.187304	0.04966	-0.0804996	-0.0419169	-0.059364
	489	0.0402085	-0.0139185	0.0107126	0.191113	0.049699	-0.0891844	-0.0396907	-0.057834
	490	0.0398955	-0.0138529	0.0100583	0.199095	0.04915	-0.0996864	-0.0352002	-0.0651465
	491	0.03959	-0.0133879	0.0102947	0.207012	0.048298	-0.107144	-0.0340527	-0.070479
	492	0.0394499	-0.0128901	0.0109807	0.208929	0.047565	-0.104135	-0.0344378	-0.075465
	493	0.0396154	-0.0125389	0.0115834	0.204562	0.047861	-0.0899042	-0.0378395	-0.073674
	494	0.0399726	-0.0125844	0.011857	0.195864	0.048759	-0.0763578	-0.0423504	-0.0695115
	495	0.0402574	-0.0129529	0.0117194	0.189566	0.049476	-0.0778328	-0.0430058	-0.0609435
	496	0.0402903	-0.0137183	0.0110562	0.18761	0.049807	-0.0854438	-0.0407515	-0.0592965
	497	0.0400628	-0.0139922	0.0103286	0.193823	0.04957	-0.0938218	-0.0368347	-0.0619695
	498	0.0397282	-0.0136536	0.0101804	0.20334	0.04871	-0.103982	-0.0339966	-0.0676755
	499	0.0394866	-0.0130958	0.0106011	0.208734	0.047788	-0.107592	-0.0322524	-0.0748125
	500	0.0395073	-0.0127573	0.0113603	0.207233	0.047754	-0.0947894	-0.0363248	-0.0756585
	501	0.0398146	-0.0124397	0.0117688	0.20124	0.048294	-0.080476	-0.0394485	-0.0719775
	502	0.0401662	-0.0127081	0.0118348	0.192309	0.049225	-0.075638	-0.0426819	-0.0647865
	503	0.0403204	-0.0131832	0.0113853	0.187434	0.049688	-0.0805468	-0.0419908	-0.0606465
	504	0.0401953	-0.0139012	0.0106682	0.191061	0.049692	-0.0898688	-0.0395174	-0.0574785
	505	0.0398833	-0.0138375	0.010076	0.19888	0.04911	-0.100571	-0.0349069	-0.0638865
	506	0.0395862	-0.0133916	0.0103374	0.206901	0.048226	-0.10751	-0.0339864	-0.0696285
	507	0.0394612	-0.0128729	0.0110462	0.209008	0.0476	-0.102613	-0.0344556	-0.0755595
	508	0.0396238	-0.0125271	0.0116089	0.204678	0.0479	-0.0886062	-0.037513	-0.074394
	509	0.0399707	-0.0125798	0.0118598	0.196235	0.048848	-0.0761454	-0.0408357	-0.0683325
	510	0.0402564	-0.0129447	0.0116766	0.18967	0.049519	-0.0784346	-0.0413534	-0.06012
	511	0.0402837	-0.0137183	0.0110084	0.187479	0.0498	-0.0857388	-0.0407056	-0.058878
	512	0.0400684	-0.0139913	0.0102675	0.193641	0.049515	-0.0944118	-0.0369061	-0.0618705
	513	0.0397329	-0.0136527	0.0101887	0.203229	0.048667	-0.103675	-0.0344199	-0.0668205
	514	0.0394997	-0.0131076	0.0106449	0.208741	0.047739	-0.107215	-0.0327981	-0.074205
	515	0.0395167	-0.0127982	0.0114014	0.207486	0.047783	-0.0937982	-0.0365441	-0.0753795
	516	0.0398175	-0.0123942	0.011786	0.201506	0.048388	-0.0789656	-0.0386733	-0.071793
	517	0.0401681	-0.0126581	0.0118232	0.192543	0.049285	-0.075402	-0.0416925	-0.06426
	518	0.0403213	-0.0131195	0.0113409	0.187479	0.049731	-0.0808772	-0.0410066	-0.0599175
	519	0.0401991	-0.0138839	0.0106138	0.19084	0.04968	-0.0902818	-0.0395658	-0.057816
	520	0.0398889	-0.0138256	0.0100921	0.198517	0.049062	-0.100866	-0.0347922	-0.0649665
	521	0.0395966	-0.013397	0.0103741	0.206706	0.048138	-0.107439	-0.0337187	-0.0706995
	522	0.0394593	-0.012861	0.0110994	0.209053	0.047623	-0.10076	-0.034527	-0.075618
	523	0.0396163	-0.0125289	0.011635	0.204783	0.047946	-0.0869896	-0.0377502	-0.0750735
	524	0.0399622	-0.0125944	0.0118676	0.196501	0.048926	-0.075815	-0.0408459	-0.0687285
	525	0.0402489	-0.0129302	0.0116489	0.189761	0.049542	-0.0789892	-0.0413559	-0.060894
	526	0.0402828	-0.0137119	0.0109768	0.187363	0.049775	-0.0866592	-0.0407235	-0.0593955
	527	0.040076	-0.0139903	0.0102225	0.19346	0.049426	-0.0958042	-0.0368322	-0.0619965
	528	0.0397441	-0.0136273	0.010207	0.203041	0.048608	-0.104336	-0.0343587	-0.066303
	529	0.0395007	-0.0130976	0.0106887	0.20867	0.04769	-0.107109	-0.0326732	-0.073944
	530	0.0395157	-0.0128092	0.0114391	0.207668	0.0478	-0.0931374	-0.036284	-0.075699
	531	0.0398005	-0.0123933	0.0118021	0.201728	0.048458	-0.0782222	-0.0387753	-0.071829
	532	0.0401502	-0.012649	0.011801	0.19279	0.049313	-0.0759802	-0.0417639	-0.0646065
	533	0.0403147	-0.0131131	0.0112831	0.187557	0.04974	-0.0817976	-0.0414783	-0.060894
	534	0.0402038	-0.013882	0.0105605	0.190619	0.049649	-0.0908128	-0.0392292	-0.0585405
	535	0.0398974	-0.0138356	0.0100921	0.198042	0.048994	-0.101244	-0.0346622	-0.065232
	536	0.0395994	-0.0134098	0.0104001	0.206466	0.048066	-0.107038	-0.0337594	-0.068706
	537	0.0394518	-0.0128583	0.0111366	0.20906	0.047659	-0.0989312	-0.0347259	-0.073935
	538	0.0396163	-0.0123769	0.0116544	0.204887	0.048021	-0.0853376	-0.0383418	-0.072558
	539	0.0399679	-0.0125817	0.0118592	0.1968	0.049012	-0.075697	-0.0415777	-0.068634
	540	0.0402489	-0.0129266	0.0116156	0.18993	0.049565	-0.0793904	-0.0421209	-0.060975
	541	0.0402875	-0.0137146	0.0109379	0.187265	0.049751	-0.0881106	-0.0407949	-0.059796
	542	0.0400788	-0.0139922	0.0101837	0.193427	0.049353	-0.0975506	-0.0371178	-0.062154
	543	0.0397413	-0.0136127	0.0102425	0.202917	0.048541	-0.105457	-0.0346367	-0.0677385
	544	0.0394932	-0.0131113	0.010752	0.208663	0.047651	-0.106625	-0.0329613	-0.075672
	545	0.0395091	-0.0128183	0.011478	0.207896	0.047811	-0.0924176	-0.036748	-0.0764415
	546	0.0397874	-0.0123978	0.0118226	0.202053	0.048544	-0.0775024	-0.0397825	-0.0718245
	547	0.0401483	-0.0126654	0.011786	0.19305	0.049358	-0.076405	-0.042738	-0.063927
	548	0.0403185	-0.0132005	0.0112227	0.187759	0.049759	-0.0828124	-0.0418072	-0.0603
	549	0.0402057	-0.0138902	0.0105123	0.190411	0.049644	-0.0910724	-0.0390354	-0.058563
	550	0.0398992	-0.0138575	0.0100882	0.197671	0.048937	-0.101563	-0.0345347	-0.0646785
	551	0.0395984	-0.0134143	0.0104229	0.206245	0.04802	-0.106637	-0.0336345	-0.07011
	552	0.0394433	-0.0128547	0.0111688	0.209092	0.047698	-0.0973854	-0.0347259	-0.075384
	553	0.0396116	-0.0123132	0.0116794	0.205036	0.048093	-0.0837092	-0.0383112	-0.0745425
	554	0.0399744	-0.0124897	0.0118565	0.197216	0.049074	-0.075284	-0.0417027	-0.0685935
	555	0.0402564	-0.0128656	0.0115745	0.190177	0.049596	-0.079237	-0.0423198	-0.061128
	556	0.0402884	-0.0137292	0.0108974	0.187167	0.049737	-0.0877684	-0.0410397	-0.0599535
	557	0.0400741	-0.0139867	0.0101537	0.193284	0.049308	-0.0974208	-0.0373397	-0.0625275
	558	0.0397385	-0.0135699	0.0102792	0.202566	0.048472	-0.105799	-0.0346239	-0.0674775
	559	0.0394932	-0.0130867	0.0108286	0.208481	0.047622	-0.106023	-0.0327726	-0.0751365
	560	0.0395091	-0.0127891	0.0115196	0.208013	0.047813	-0.0918394	-0.0365976	-0.0767025
	561	0.0397817	-0.0124561	0.0118448	0.202332	0.048611	-0.0773844	-0.0395964	-0.0717975
	562	0.0401493	-0.0127537	0.011776	0.193291	0.049381	-0.0773726	-0.0427405	-0.0643365
	563	0.0403251	-0.0133579	0.0111716	0.187883	0.049754	-0.0841812	-0.0419449	-0.0607275
	564	0.0402066	-0.0139039	0.0104606	0.18993	0.049613	-0.0920518	-0.0388442	-0.059058
	565	0.0399021	-0.0138802	0.0100932	0.197035	0.048856	-0.102424	-0.0342873	-0.0655965
	566	0.0395909	-0.0134098	0.0104501	0.205972	0.047942	-0.10679	-0.0333795	-0.0694935
	567	0.0394386	-0.0128556	0.0112071	0.209085	0.047727	-0.0949664	-0.0345168	-0.074385
	568	0.0396154	-0.0123296	0.0116938	0.205296	0.048171	-0.0807356	-0.0375182	-0.072711
	569	0.0399876	-0.0124961	0.0118459	0.197652	0.04912	-0.0750244	-0.0417307	-0.0681255
	570	0.0402696	-0.012871	0.011519	0.19045	0.049634	-0.0791898	-0.0425519	-0.060444
	571	0.0402959	-0.0137264	0.0108364	0.187089	0.049731	-0.0884056	-0.0408995	-0.0589275
	572	0.0400694	-0.013964	0.0101199	0.193096	0.04926	-0.0981524	-0.0369444	-0.0626445
	573	0.039731	-0.0135335	0.0102997	0.202202	0.048412	-0.105787	-0.034397	-0.067932
	574	0.039496	-0.0130585	0.0108963	0.208318	0.04764	-0.104088	-0.0325329	-0.075555
	575	0.0395091	-0.0127655	0.0115462	0.208137	0.047839	-0.090329	-0.0362202	-0.0767385
	576	0.0397874	-0.0124615	0.0118554	0.202534	0.048686	-0.0767472	-0.0385917	-0.071703
	577	0.0401502	-0.0127646	0.011766	0.193635	0.049419	-0.0775968	-0.0421286	-0.063459
	578	0.0403222	-0.0133615	0.0111316	0.188045	0.049755	-0.0852078	-0.0411086	-0.0593235
	579	0.040201	-0.013893	0.0104207	0.189559	0.049576	-0.09322	-0.0389818	-0.057969
	580	0.0398992	-0.0138784	0.0101104	0.196599	0.04881	-0.103014	-0.0343154	-0.0657495
	581	0.0395749	-0.0133815	0.0104923	0.205738	0.04788	-0.10705	-0.0335478	-0.07065
	582	0.0394386	-0.0128392	0.0112621	0.209138	0.047748	-0.0944826	-0.0343128	-0.0759195
	583	0.0396304	-0.0124115	0.0117155	0.205589	0.048255	-0.0795202	-0.0376839	-0.07371
	584	0.0399914	-0.012588	0.0118454	0.198068	0.049172	-0.0752486	-0.0406317	-0.068787
	585	0.0402677	-0.0129611	0.0114802	0.190749	0.049671	-0.0798506	-0.0412768	-0.0608445
	586	0.040295	-0.0137428	0.0107792	0.187096	0.04971	-0.0883938	-0.0411749	-0.0591165
	587	0.0400703	-0.0139658	0.0101038	0.192972	0.049223	-0.0977748	-0.0369674	-0.062802
	588	0.0397338	-0.0135499	0.010308	0.20191	0.048346	-0.105634	-0.0340145	-0.0671265
	589	0.039512	-0.0130731	0.0109452	0.208208	0.047661	-0.101917	-0.0327955	#VALUE!
	590	0.039511	-0.0127627	0.0115712	0.208234	0.047884	-0.0882758	-0.0368475	#VALUE!
	591	0.0397968	-0.012457	0.0118576	0.202637	0.04878	-0.0757796	-0.0394255	-0.0721305
	592	0.0401568	-0.0127573	0.0117471	0.193772	0.049459	-0.0776204	-0.0423376	-0.0642015
	593	0.040311	-0.0133579	0.0111028	0.188142	0.049756	-0.085137	-0.041231	-0.0602775
	594	0.0401953	-0.013873	0.0103674	0.189371	0.049514	-0.0937864	-0.0393108	-0.0589725
	595	0.0399002	-0.013862	0.0101343	0.196449	0.048752	-0.102979	-0.0349452	-0.065547
	596	0.0395778	-0.0133606	0.0105317	0.205582	0.047822	-0.107156	-0.0339915	-0.070938
	597	0.0394415	-0.0128537	0.0113109	0.209144	0.047749	-0.0940696	-0.0344837	-0.075726
	598	0.0396304	-0.012426	0.0117338	0.205764	0.048332	-0.0787296	-0.0378471	-0.074466
	599	0.0399744	-0.0126026	0.0118365	0.19827	0.04922	-0.0757914	-0.0408765	-0.068706
	600	0.0402611	-0.0129666	0.0114336	0.19086	0.049703	-0.08083	-0.0414885	-0.061065
	601	0.0402931	-0.01366	0.0107126	0.187018	0.049698	-0.0899514	-0.0409428	-0.0583335
	602	0.0400647	-0.0138675	0.010096	0.192764	0.049163	-0.0993914	-0.036799	-0.062487
	603	0.0397385	-0.0134671	0.0103213	0.201559	0.048268	-0.106023	-0.0342414	-0.067941
	604	0.0395176	-0.0130831	0.0109929	0.208091	0.047686	-0.10043	-0.0327879	-0.075654
	605	0.0395007	-0.0127655	0.0115878	0.208292	0.047928	-0.0869188	-0.0363018	-0.076428
	606	0.0397949	-0.0124661	0.0118587	0.202729	0.048859	-0.0751896	-0.0385203	-0.071586
	607	0.0401577	-0.0127609	0.0117127	0.19385	0.049481	-0.0774906	-0.041565	-0.063288
	608	0.0403081	-0.0133652	0.011065	0.188227	0.049751	-0.0851606	-0.0410295	-0.059985
	609	0.040201	-0.0137938	0.0103174	0.189293	0.049451	-0.0942466	-0.0393286	-0.058563
	610	0.0399096	-0.0137719	0.0101687	0.196372	0.048697	-0.102837	-0.0342924	-0.065268
	611	0.0395806	-0.0133415	0.0105938	0.205426	0.047785	-0.106342	-0.0333616	-0.071145
	612	0.039449	-0.0128483	0.0113681	0.209053	0.047763	-0.094341	-0.034147	-0.075681
	613	0.0396285	-0.012356	0.0117666	0.205855	0.048407	-0.0790718	-0.0377298	-0.0743265
	614	0.0399575	-0.0125398	0.0118232	0.19836	0.049271	-0.0761454	-0.0400605	-0.06849
	615	0.0402527	-0.0128911	0.0113808	0.190944	0.049721	-0.0818448	-0.041083	-0.0606645
	616	0.0402903	-0.0137319	0.0106554	0.187031	0.049682	-0.0906594	-0.0408281	-0.057429
	617	0.0400647	-0.013943	0.0100805	0.192614	0.049107	-0.100229	-0.0364063	-0.0630315
	618	0.0397413	-0.0135663	0.0103402	0.201357	0.048206	-0.106283	-0.0339609	-0.066681
	619	0.0395176	-0.0130931	0.0110356	0.208078	0.047721	-0.0982704	-0.0324793	-0.073917
	620	0.0394932	-0.0127718	0.011605	0.208383	0.047999	-0.0847712	-0.0366792	-0.0748755
	621	0.0397902	-0.0124779	0.0118504	0.202858	0.048939	-0.0739742	-0.0391527	-0.0717705
	622	0.0401502	-0.01276	0.0116739	0.194012	0.049521	-0.078057	-0.0421234	-0.063891
	623	0.0403025	-0.0134389	0.0110079	0.188325	0.049756	-0.0858804	-0.0411188	-0.06066
	624	0.0402047	-0.0138702	0.0102625	0.189169	0.049406	-0.095108	-0.0393695	-0.0594585
	625	0.0399152	-0.0138466	0.0102031	0.196183	0.048635	-0.103156	-0.0345602	-0.066015
	626	0.0395853	-0.0133306	0.0106566	0.205309	0.047753	-0.10535	-0.0336625	-0.0722025
	627	0.039465	-0.0128419	0.0114197	0.20904	0.04778	-0.0927126	-0.0339686	-0.076041
	628	0.0396332	-0.0123569	0.0117987	0.206005	0.048483	-0.077703	-0.0377782	-0.074556
	629	0.0399613	-0.0125407	0.0118148	0.198568	0.049312	-0.075992	-0.0413992	-0.068724
	630	0.0402602	-0.0128911	0.0113287	0.191054	0.049736	-0.082364	-0.0424218	-0.061461
	631	0.0402969	-0.0137446	0.0106122	0.186979	0.049667	-0.0909072	-0.0407592	-0.057681
	632	0.040076	-0.0139585	0.0100849	0.192381	0.04904	-0.100713	-0.0367812	-0.0634995
	633	0.0397498	-0.0135799	0.0103691	0.201117	0.048139	-0.106294	-0.0343587	-0.0677205
	634	0.0395091	-0.0130894	0.0110856	0.207961	0.047736	-0.0988368	-0.0329995	-0.0745875
	635	0.0394781	-0.0127746	0.0116328	0.208403	0.048058	-0.085314	-0.036845	-0.075231
	636	0.0397864	-0.0124652	0.0118454	0.202989	0.048989	-0.0758622	-0.0391221	-0.0713745
	637	0.0401436	-0.0127582	0.01163	0.194142	0.04954	-0.0789892	-0.0419501	-0.062352
	638	0.0403006	-0.0135144	0.0109524	0.188448	0.049728	-0.0871312	-0.0409453	-0.0594405
	639	0.0401982	-0.0138156	0.0102003	0.189027	0.049351	-0.096052	-0.0390277	-0.0584055
	640	0.0399058	-0.0137665	0.0102309	0.195968	0.048556	-0.104465	-0.0344786	-0.0654525
	641	0.0395731	-0.0133324	0.0107187	0.205101	0.047727	-0.104654	-0.0335759	-0.0715905
	642	0.0394631	-0.0128301	0.0114541	0.208955	0.047806	-0.0916152	-0.0342593	-0.0755865
	643	0.039621	-0.012336	0.0118182	0.206095	0.048552	-0.0770776	-0.0377451	-0.0743805
	644	0.0399603	-0.0125371	0.0118037	0.198822	0.049339	-0.076228	-0.0403589	-0.06849
	645	0.0402668	-0.012892	0.0112759	0.191191	0.049742	-0.0822932	-0.0414095	-0.0612495
	646	0.0402959	-0.0136891	0.0105655	0.187005	0.049641	-0.0905532	-0.0407974	-0.0574875
	647	0.0400778	-0.0138884	0.0100921	0.192159	0.048976	-0.100206	-0.036822	-0.0634365
	648	0.039746	-0.0135117	0.0104007	0.200915	0.04808	-0.105858	-0.0343307	-0.0682605
	649	0.0395044	-0.0130785	0.011135	0.207863	0.047749	-0.0976096	-0.0326808	-0.0754965
	650	0.0394838	-0.0127618	0.0116561	0.208598	0.048119	-0.083662	-0.0365899	-0.075924
	651	0.0397987	-0.012467	0.0118515	0.203301	0.049049	-0.0757324	-0.0397137	-0.0714735
	652	0.0401436	-0.0127737	0.0115901	0.194402	0.04959	-0.079296	-0.0427329	-0.0625275
	653	0.0403081	-0.0136145	0.0109102	0.188656	0.049726	-0.0878274	-0.0420189	-0.059598
	654	0.0401972	-0.0139057	0.0101609	0.188779	0.049318	-0.0967482	-0.039395	-0.0587565
	655	0.0399021	-0.0138429	0.0102592	0.195624	0.048488	-0.105114	-0.034833	-0.0654885
	656	0.0395693	-0.0133269	0.0107814	0.204847	0.047723	-0.103663	-0.0338844	-0.0704385
	657	0.0394697	-0.0128192	0.0114902	0.208936	0.047832	-0.0907774	-0.0346035	-0.073467
	658	0.0396285	-0.0123942	0.0118337	0.206297	0.048615	-0.0769006	-0.0382857	-0.07434
	659	0.0399754	-0.0125953	0.0117949	0.19916	0.049379	-0.0766056	-0.0418863	-0.068382
	660	0.0402752	-0.0129802	0.0112238	0.191366	0.049758	-0.0836266	-0.0426003	-0.060966
	661	0.0402912	-0.0137765	0.0105173	0.186985	0.049603	-0.0920046	-0.0408995	-0.0575055
	662	0.0400778	-0.0139594	0.0100893	0.191932	0.048931	-0.10102	-0.0371611	-0.06336
	663	0.0397451	-0.0135717	0.0104273	0.200583	0.048021	-0.10561	-0.0343765	-0.0691155
	664	0.039495	-0.0130767	0.0111788	0.207747	0.047741	-0.0967836	-0.0328338	-0.076059
	665	0.0395007	-0.0127564	0.0116761	0.208728	0.048179	-0.0821752	-0.0365415	-0.0769905
	666	0.0398128	-0.0124779	0.0118537	0.203515	0.049096	-0.075461	-0.0387039	-0.07146
	667	0.0401493	-0.0127937	0.0115523	0.194571	0.049624	-0.079532	-0.0417409	-0.06336
	668	0.0403091	-0.0136245	0.0108652	0.188727	0.049703	-0.0889956	-0.0410958	-0.060507
	669	0.0401897	-0.0139203	0.0101349	0.188377	0.049274	-0.0977394	-0.0393516	-0.058743
	670	0.0398945	-0.0138675	0.0102792	0.195189	0.048423	-0.105339	-0.0347718	-0.0656235
	671	0.0395693	-0.0133333	0.0108358	0.204614	0.047728	-0.102318	-0.0338232	-0.065538
	672	0.0394678	-0.0128155	0.0115196	0.208891	0.04788	-0.0896918	-0.0344173	-0.0691335
	673	0.0396248	-0.0123278	0.0118481	0.206499	0.048712	-0.0767118	-0.0380205	-0.0728235
	674	0.0399914	-0.0125171	0.0117871	0.199498	0.049417	-0.0771484	-0.0418965	-0.068355
	675	0.0402828	-0.0129083	0.0111688	0.191529	0.049773	-0.0839452	-0.0426003	-0.061299
	676	0.0402856	-0.013761	0.0104662	0.187051	0.049552	-0.09263	-0.040953	-0.0575955
	677	0.0400684	-0.013943	0.0100832	0.191867	0.048874	-0.100937	-0.0372504	-0.063
	678	0.0397413	-0.0135426	0.0104518	0.200375	0.047966	-0.105527	-0.034601	-0.0684945
	679	0.0394903	-0.013063	0.0112265	0.207688	0.047744	-0.0958042	-0.0328287	-0.076347
	680	0.0395157	-0.0127518	0.0116983	0.208826	0.048263	-0.0804642	-0.0365364	-0.076482
	681	0.039824	-0.012487	0.011847	0.203775	0.049158	-0.0751778	-0.0398642	-0.071694
	682	0.0401521	-0.0128019	0.0115101	0.194766	0.049667	-0.0799686	-0.042891	-0.0627435
	683	0.0403128	-0.013539	0.0108036	0.188844	0.049694	-0.0893614	-0.0422535	-0.0597195
	684	0.0401869	-0.0139257	0.0101138	0.18813	0.049214	-0.0981996	-0.0393006	-0.058599
	685	0.0398936	-0.0138693	0.0102947	0.194889	0.048359	-0.105185	-0.0347718	-0.066114
	686	0.0395646	-0.0133442	0.0108974	0.204464	0.047743	-0.100796	-0.0336141	-0.071658
	687	0.0394621	-0.012841	0.0115557	0.208877	0.047918	-0.0884292	-0.0342924	-0.0740115
	688	0.0396219	-0.0123614	0.011857	0.206629	0.048792	-0.0762752	-0.0378471	-0.0740475
	689	0.0400008	-0.0125307	0.0117704	0.199745	0.049445	-0.0774788	-0.0416007	-0.0675945
	690	0.0402856	-0.0129247	0.0111278	0.191711	0.049768	-0.085373	-0.0426003	-0.060804
	691	0.0402846	-0.0137719	0.0104046	0.187155	0.049505	-0.0944	-0.0409199	-0.0575145
	692	0.04006	-0.013943	0.0101149	0.191848	0.048818	-0.102306	-0.0369011	-0.063909
	693	0.0397366	-0.0135499	0.0105028	0.200109	0.047921	-0.10561	-0.0342771	-0.0688725
	694	0.0394969	-0.0130667	0.0112831	0.207538	0.047756	-0.0937864	-0.0323595	-0.0753345
	695	0.0395317	-0.0127418	0.011721	0.208852	0.048339	-0.0784464	-0.036442	-0.0755325
	696	0.0398259	-0.0124697	0.0118326	0.203879	0.049213	-0.0754492	-0.039752	-0.071055
	697	0.0401483	-0.012791	0.0114591	0.194941	0.049688	-0.0807592	-0.0428757	-0.063171
	698	0.04031	-0.0135144	0.0107409	0.189033	0.049684	-0.089621	-0.0420342	-0.060561
	699	0.0401812	-0.0139221	0.0100971	0.188026	0.049159	-0.0984828	-0.0392088	-0.0599805
	700	0.0398927	-0.0138711	0.0103063	0.194734	0.048294	-0.104985	-0.0346953	-0.0664065
	701	0.0395712	-0.0133506	0.0109529	0.204334	0.047767	-0.0982704	-0.033711	-0.072846
	702	0.0394631	-0.0128537	0.0115795	0.208858	0.047958	-0.0859512	-0.0346877	-0.0745965
	703	0.0396229	-0.0124342	0.0118559	0.20672	0.048839	-0.0745524	-0.0378395	-0.073395
	704	0.0399989	-0.0126026	0.0117377	0.199998	0.049472	-0.0777148	-0.0412437	-0.0667305
	705	0.0402771	-0.0130003	0.0110845	0.191854	0.049763	-0.0854202	-0.0418149	-0.0600795
	706	0.0402818	-0.0138447	0.0103491	0.187252	0.04945	-0.094754	-0.0406929	-0.057636
	707	0.0400562	-0.0140122	0.0101532	0.191665	0.048741	-0.102483	-0.0366206	-0.0631305
	708	0.0397347	-0.0136336	0.010565	0.199719	0.047873	-0.105244	-0.0340731	-0.0685935
	709	0.0394922	-0.0130594	0.0113359	0.207343	0.047774	-0.092866	-0.0326068	-0.075555
	710	0.0395232	-0.0127382	0.0117505	0.208858	0.0484	-0.0779626	-0.0363707	-0.0756765
	711	0.0398156	-0.0123988	0.0118221	0.204054	0.04925	-0.0759684	-0.0389793	-0.070821
	712	0.0401455	-0.0127136	0.0114097	0.195182	0.04971	-0.0813964	-0.0419424	-0.062748
	713	0.04031	-0.0135171	0.0106926	0.189176	0.049673	-0.0900576	-0.0415675	-0.0602775
	714	0.0401841	-0.0138529	0.0100849	0.187915	0.049115	-0.0989312	-0.0393567	-0.059508
	715	0.0398974	-0.0137847	0.0103191	0.194545	0.048246	-0.104843	-0.0349375	-0.065529
	716	0.0395778	-0.0133224	0.0109995	0.204197	0.047785	-0.097999	-0.0337696	-0.073323
	717	0.0394631	-0.0128392	0.0116034	0.208858	0.048	-0.0853258	-0.0341955	-0.0750375
	718	0.0396276	-0.0122622	0.0118587	0.20696	0.048894	-0.0746822	-0.0377553	-0.0732375
	719	0.0399914	-0.0124461	0.0117066	0.200324	0.049523	-0.0778092	-0.0420266	-0.066609
	720	0.0402668	-0.0128456	0.0110445	0.192095	0.04976	-0.086671	-0.0431486	-0.0597465
	721	0.0402771	-0.0138356	0.0102986	0.187389	0.04942	-0.0956862	-0.0410091	-0.057006
	722	0.0400534	-0.0140222	0.0101881	0.191503	0.048668	-0.103533	-0.0367659	-0.0627525
	723	0.0397357	-0.0136582	0.0106099	0.199355	0.047836	-0.104406	-0.0341011	-0.065457
	724	0.0394988	-0.0130576	0.0113708	0.207161	0.047802	-0.093043	-0.0329052	-0.072432
	725	0.039527	-0.0127391	0.0117693	0.208858	0.048473	-0.0786234	-0.0368093	-0.072711
	726	0.0398128	-0.0124852	0.0118137	0.20425	0.049294	-0.0763578	-0.039395	-0.070686
	727	0.0401502	-0.0127873	0.0113586	0.195487	0.049724	-0.0823286	-0.0423453	-0.062343
	728	0.0403034	-0.0136154	0.0106471	0.18928	0.049643	-0.0910134	-0.0413202	-0.059904
	729	0.0401859	-0.0140286	0.0100744	0.18772	0.04906	-0.0997572	-0.0392113	-0.0595935
	730	0.0398898	-0.0139348	0.010338	0.19435	0.048183	-0.104973	-0.03481	-0.0665145
	731	0.0395815	-0.0133251	0.0110451	0.203931	0.047778	-0.0978692	-0.0339023	-0.0748935
	732	0.039464	-0.0128619	0.0116211	0.208799	0.048064	-0.0844762	-0.0347743	-0.076491
	733	0.039637	-0.0122559	0.011862	0.207129	0.048962	-0.0751778	-0.0381761	-0.073341
	734	0.0399904	-0.0124442	0.0116672	0.200694	0.049574	-0.0781396	-0.0415982	-0.0670545
	735	0.0402687	-0.012861	0.0110084	0.192309	0.049735	-0.0873436	-0.0421591	-0.060489
	736	0.0402865	-0.0138466	0.0102547	0.187427	0.04937	-0.0959458	-0.0405858	-0.057033
	737	0.0400609	-0.0140186	0.0102264	0.191113	0.048586	-0.103722	-0.0365899	-0.0631395
	738	0.0397404	-0.0136582	0.0106738	0.198835	0.047804	-0.103285	-0.0341776	-0.066636
	739	0.0394979	-0.0130367	0.0114175	0.206973	0.047843	-0.0910606	-0.0325584	-0.0731115
	740	0.0395242	-0.0127154	0.0117938	0.208891	0.048546	-0.07729	-0.0361233	-0.0734895
	741	0.0398137	-0.012396	0.0118121	0.204509	0.049319	-0.0765702	-0.0386555	-0.070929
	742	0.0401549	-0.0126972	0.0113137	0.195806	0.049738	-0.0826472	-0.0423835	-0.062442
	743	0.0402969	-0.0136263	0.0106016	0.189462	0.049601	-0.0916978	-0.0414452	-0.0596655
	744	0.0401803	-0.0139721	0.0100633	0.187532	0.049002	-0.100005	-0.0392012	-0.058716
	745	0.0398786	-0.013842	0.0103546	0.194084	0.048116	-0.10535	-0.0346749	-0.0654705
	746	0.0395693	-0.0133051	0.0110872	0.203573	0.047767	-0.0973382	-0.0338003	-0.0739845
	747	0.0394518	-0.0128547	0.0116306	0.208715	0.048124	-0.0834024	-0.0355164	-0.0759825
	748	0.0396285	-0.0123924	0.0118587	0.207272	0.049034	-0.075402	-0.0391272	-0.073215
	749	0.0399885	-0.0125971	0.0116306	0.20098	0.049622	-0.0787178	-0.0418174	-0.067014
	750	0.0402687	-0.0130166	0.010959	0.192485	0.049722	-0.0881814	-0.0423861	-0.0604125
	751	0.0402856	-0.0137856	0.0102109	0.187447	0.049326	-0.0964886	-0.0409504	-0.0573615
	752	0.0400562	-0.0139694	0.0102459	0.190762	0.048534	-0.103687	-0.0369189	-0.063585
	753	0.0397413	-0.0135872	0.0107243	0.198439	0.047812	-0.101799	-0.0343944	-0.0679995
	754	0.0394932	-0.0130194	0.011453	0.206849	0.047893	-0.0902936	-0.032918	-0.0742455
	755	0.0395195	-0.0127081	0.0118187	0.208982	0.048646	-0.0768652	-0.0368424	-0.073899
	756	0.0398175	-0.0124643	0.0118087	0.204698	0.049368	-0.0764522	-0.0396372	-0.070479
	757	0.0401709	-0.0127728	0.0112637	0.196073	0.049766	-0.0831428	-0.0425722	-0.062217
	758	0.0403213	-0.0136291	0.0105528	0.189696	0.049571	-0.0923586	-0.0416695	-0.059733
	759	0.0401916	-0.0138839	0.0100599	0.187434	0.048955	-0.100194	-0.0394077	-0.060021
	760	0.0398786	-0.0137264	0.0103885	0.193979	0.048063	-0.105339	-0.0350599	-0.0660915
	761	0.0395655	-0.0132924	0.011145	0.203314	0.047769	-0.095403	-0.0339838	-0.073512
	762	0.0394556	-0.0128346	0.0116611	0.208611	0.048199	-0.0810542	-0.0344633	-0.0749115
	763	0.0396248	-0.0123906	0.0118576	0.207382	0.049095	-0.0757796	-0.0375487	-0.073323
	764	0.0399848	-0.0126162	0.0115912	0.20124	0.049649	-0.0796854	-0.0406368	-0.0673785
	765	0.0402621	-0.0130248	0.0109024	0.192498	0.049702	-0.0890782	-0.0416695	-0.0607455
	766	0.0402799	-0.013781	0.0101698	0.187486	0.049254	-0.0976214	-0.0408	-0.0574785
	767	0.0400525	-0.0139758	0.0102653	0.190502	0.048459	-0.104277	-0.0363681	-0.0638595
	768	0.0397357	-0.0135899	0.0107881	0.198243	0.047795	-0.101173	-0.0340655	-0.0669645
	769	0.0394856	-0.0130212	0.0114968	0.206791	0.0479	-0.0895738	-0.0329332	-0.073251
	770	0.0395214	-0.0127391	0.0118409	0.209066	0.048702	-0.0764522	-0.0367863	-0.072756
	771	0.039825	-0.0124051	0.0118021	0.20486	0.049401	-0.0765702	-0.0399458	-0.070083
	772	0.0401737	-0.0127109	0.0112099	0.196352	0.049779	-0.0836384	-0.0427482	-0.061056
	773	0.0403232	-0.0136282	0.0104995	0.189995	0.049537	-0.0929368	-0.0420444	-0.058662
	774	0.0401963	-0.0139549	0.0100749	0.187557	0.048901	-0.100512	-0.0391808	-0.0595125
	775	0.0398833	-0.0137738	0.0104334	0.193966	0.048011	-0.105114	-0.0347616	-0.0665595
	776	0.039574	-0.0132969	0.0111966	0.203216	0.047782	-0.095639	-0.0339303	-0.073422
	777	0.0394668	-0.0128264	0.0116805	0.208624	0.048275	-0.081361	-0.0348942	-0.0748305
	778	0.0396285	-0.0123796	0.0118454	0.207448	0.049156	-0.0758976	-0.0379771	-0.0729045
	779	0.0399914	-0.0126044	0.0115407	0.201416	0.049675	-0.0804642	-0.0414145	-0.066384
	780	0.0402649	-0.0129984	0.0108419	0.192524	0.049686	-0.089267	-0.042075	-0.059625
	781	0.0402696	-0.0137619	0.0101315	0.187427	0.049191	-0.0979164	-0.0407465	-0.057024
	782	0.0400431	-0.013963	0.0102747	0.19032	0.048395	-0.104619	-0.0362916	-0.0638235
	783	0.0397235	-0.0135681	0.0108469	0.198074	0.047806	-0.100418	-0.0339737	-0.069282
	784	0.0394762	-0.0130212	0.0115323	0.206648	0.047919	-0.088854	-0.032663	-0.075897
	785	0.039512	-0.0127637	0.0118509	0.208975	0.048759	-0.0761926	-0.0367761	-0.0747945
	786	0.0398259	-0.0124916	0.0117843	0.204821	0.049441	-0.076995	-0.0387626	-0.070065
	787	0.0401606	-0.0127882	0.0111605	0.196404	0.049771	-0.0851252	-0.0416007	-0.0620685
	788	0.0403185	-0.0136318	0.0104457	0.190027	0.049494	-0.0943646	-0.0405373	-0.0597555
	789	0.0401906	-0.0139503	0.0101054	0.187493	0.048818	-0.101881	-0.0389564	-0.0598365
	790	0.0398757	-0.0137865	0.0104851	0.193791	0.047959	-0.104583	-0.0345193	-0.06633
	791	0.0395731	-0.0133288	0.0112515	0.203008	0.047804	-0.094164	-0.0339533	-0.072729
	792	0.0394687	-0.0128456	0.0117061	0.208715	0.048348	-0.0800276	-0.0357331	-0.0740475
	793	0.0396323	-0.0123168	0.011847	0.207591	0.049195	-0.0757324	-0.0385025	-0.0732555
	794	0.0399932	-0.0125407	0.0115024	0.201701	0.049696	-0.0806766	-0.0422433	-0.0662805
	795	0.0402715	-0.0129266	0.0107964	0.192647	0.04968	-0.0900104	-0.043248	-0.060039
	796	0.0402743	-0.0137547	0.0101154	0.187551	0.049148	-0.0988486	-0.0406062	-0.05697
	797	0.0400619	-0.0139649	0.010283	0.190333	0.048334	-0.104524	-0.0361922	-0.0636165
	798	0.0397357	-0.0135572	0.0108952	0.197977	0.047818	-0.0994858	-0.0339405	-0.0688005
	799	0.0394875	-0.0130157	0.0115557	0.20646	0.047949	-0.08791	-0.0327497	-0.0752625
	800	0.0395195	-0.0127537	0.0118487	0.208923	0.048815	-0.0760038	-0.0366563	-0.074178
	801	0.0398231	-0.0124006	0.0117543	0.204887	0.049503	-0.0773962	-0.0400095	-0.069957
	802	0.040154	-0.0126945	0.011115	0.196593	0.049773	-0.0860338	-0.0427737	-0.0621315
	803	0.0403081	-0.0136027	0.0103913	0.190047	0.049464	-0.0950726	-0.0416925	-0.0599985
	804	0.0401822	-0.0139276	0.010131	0.187421	0.048748	-0.102577	-0.0386784	-0.060372
	805	0.0398748	-0.013782	0.0105234	0.193525	0.047918	-0.104064	-0.0342261	-0.0662265
	806	0.0395806	-0.0133433	0.0112898	0.202741	0.047827	-0.0918866	-0.0335325	-0.0739395
	807	0.0394574	-0.0128537	0.0117283	0.208559	0.048405	-0.0779626	-0.0350727	-0.0753345
	808	0.039621	-0.0123278	0.0118443	0.207675	0.049233	-0.0758032	-0.0374111	-0.0733365
	809	0.0399904	-0.0125416	0.011468	0.201903	0.04972	-0.080948	-0.0415038	-0.065961
	810	0.0402696	-0.0129375	0.0107626	0.192783	0.049663	-0.0896446	-0.0423759	-0.060417
	811	0.0402752	-0.0137628	0.0101054	0.187655	0.049114	-0.0984474	-0.0406138	-0.0574875
	812	0.0400628	-0.0139703	0.0103086	0.190229	0.048274	-0.104489	-0.0366257	-0.063936
	813	0.0397357	-0.0135463	0.0109568	0.197795	0.047803	-0.0988014	-0.0344071	-0.067545
	814	0.0394856	-0.0130248	0.0115823	0.206304	0.047977	-0.0868126	-0.0331016	-0.073377
	815	0.0395251	-0.0127627	0.0118509	0.208955	0.048862	-0.0758386	-0.0368654	-0.073269
	816	0.0398184	-0.0124834	0.0117249	0.205056	0.049542	-0.0780452	-0.0388416	-0.0697995
	817	0.0401549	-0.0127709	0.0110734	0.196963	0.049751	-0.087025	-0.0415573	-0.062082
	818	0.0403147	-0.0136072	0.0103352	0.190118	0.049414	-0.095934	-0.0405654	-0.0599895
	819	0.0401916	-0.0138511	0.0101571	0.187187	0.048656	-0.103451	-0.0390252	-0.060507
	820	0.0398889	-0.0137155	0.0105611	0.193082	0.047872	-0.103675	-0.0345755	-0.066069
	821	0.0395881	-0.0133351	0.0113187	0.202378	0.047843	-0.0927008	-0.033813	-0.0737055
	822	0.0394471	-0.0128456	0.0117388	0.20839	0.048464	-0.0789184	-0.0349401	-0.075474
	823	0.0396116	-0.0123269	0.011827	0.207831	0.049275	-0.0759566	-0.037587	-0.072945
	824	0.0399885	-0.012528	0.0114136	0.202137	0.049751	-0.0814672	-0.0420929	-0.0653355
	825	0.0402564	-0.0129293	0.0107087	0.192927	0.049636	-0.0903998	-0.0429114	-0.0599625
	826	0.0402846	-0.0137683	0.0100843	0.187733	0.049073	-0.0987542	-0.0405348	-0.057591
	827	0.0400684	-0.0139831	0.0103247	0.189923	0.048224	-0.104241	-0.0366308	-0.064332
	828	0.0397291	-0.0135399	0.0110062	0.197353	0.047807	-0.0975978	-0.0344403	-0.0701235
	829	0.0394838	-0.0130212	0.0116023	0.206043	0.048059	-0.0851016	-0.0329562	-0.075744
	830	0.0395298	-0.0127782	0.0118542	0.208982	0.048956	-0.0756026	-0.0363885	-0.0745245
	831	0.0398052	-0.0125034	0.0116922	0.205238	0.049598	-0.078411	-0.0383035	-0.070164
	832	0.0401512	-0.0127855	0.0110345	0.197405	0.049744	-0.0876976	-0.041593	-0.0617085
	833	0.0403194	-0.0136218	0.0102925	0.190301	0.049367	-0.0964532	-0.0404787	-0.0593865
	834	0.0401963	-0.0139376	0.0101809	0.187096	0.04861	-0.103439	-0.0389946	-0.059985
	835	0.0398889	-0.0138065	0.0106049	0.192855	0.047864	-0.102872	-0.0342796	-0.067095
	836	0.0395815	-0.0133388	0.0113603	0.202261	0.047895	-0.0912376	-0.0334509	-0.074727
	837	0.0394311	-0.0128528	0.0117654	0.208474	0.048545	-0.0778092	-0.0351186	-0.0762075
	838	0.0396097	-0.0123878	0.0118198	0.208072	0.049307	-0.0766174	-0.0379695	-0.072693
	839	0.0399942	-0.0126008	0.0113609	0.202462	0.049755	-0.082305	-0.042024	-0.064881
	840	0.0402593	-0.0130003	0.0106493	0.193173	0.049587	-0.0918276	-0.0425264	-0.060111
	841	0.0402884	-0.0137565	0.0100688	0.187869	0.049013	-0.099474	-0.0404175	-0.0572715
	842	0.0400675	-0.0139676	0.0103469	0.189696	0.048153	-0.104454	-0.036539	-0.063693
	843	0.0397253	-0.0135326	0.0110656	0.196904	0.047786	-0.0967128	-0.0342848	-0.0696735
	844	0.0394838	-0.0130157	0.0116295	0.205783	0.048114	-0.0837446	-0.0325635	-0.075438
	845	0.0395195	-0.0127546	0.0118665	0.209053	0.049033	-0.0753902	-0.0364089	-0.0742365
	846	0.039794	-0.0124897	0.0116667	0.205426	0.049621	-0.0789066	-0.0390431	-0.069912
	847	0.0401568	-0.0127746	0.0109946	0.197802	0.049723	-0.0884174	-0.0423835	-0.0618615
	848	0.040326	-0.0136363	0.010252	0.190463	0.049295	-0.0973618	-0.0414961	-0.0599805
	849	0.0401935	-0.0139357	0.0102031	0.186992	0.048532	-0.103875	-0.039191	-0.060435
	850	0.039888	-0.013802	0.0106543	0.192699	0.047839	-0.102094	-0.0347845	-0.066897
	851	0.0395796	-0.0133315	0.0114091	0.202013	0.047895	-0.091155	-0.0337518	-0.075168
	852	0.0394236	-0.0128619	0.0117943	0.208409	0.048601	-0.0779154	-0.0350855	-0.0764325
	853	0.0396163	-0.0124024	0.0118115	0.208221	0.049351	-0.0770422	-0.0374238	-0.071721
	854	0.0399989	-0.0126235	0.0113087	0.20269	0.049777	-0.0833788	-0.0410448	-0.0641025
	855	0.0402658	-0.0130203	0.0105938	0.193394	0.049558	-0.0929368	-0.0415217	-0.0594315
	856	0.0402875	-0.0137665	0.0100599	0.18809	0.048948	-0.100418	-0.0406317	-0.0573075
	857	0.040059	-0.0139667	0.0103741	0.189599	0.048098	-0.104725	-0.0363069	-0.063315
	858	0.0397103	-0.0135281	0.0111122	0.196638	0.047794	-0.0953322	-0.0340655	-0.067581
	859	0.0394866	-0.0130112	0.0116445	0.205608	0.04819	-0.0822106	-0.0330404	-0.0739665
	860	0.0395223	-0.0127509	0.0118653	0.209072	0.049102	-0.075579	-0.0369572	-0.073215
	861	0.0398071	-0.0124169	0.0116389	0.205491	0.049654	-0.0791426	-0.0393873	-0.0696465
	862	0.0401728	-0.0126981	0.0109524	0.198178	0.049722	-0.0885944	-0.0422229	-0.0615555
	863	0.040326	-0.01363	0.0102142	0.190574	0.049252	-0.0976096	-0.0410117	-0.0593415
	864	0.0401925	-0.0139967	0.0102325	0.186927	0.048493	-0.103557	-0.0389002	-0.0606105
	865	0.0398776	-0.0138566	0.0107176	0.192738	0.047851	-0.100878	-0.0342286	-0.066375
	866	0.0395665	-0.0133069	0.0114641	0.201884	0.047904	-0.090093	-0.0335121	-0.0727695
	867	0.0394292	-0.0128437	0.0118187	0.208338	0.04867	-0.0771838	-0.0346825	-0.073944
	868	0.0396492	-0.0124133	0.0118004	0.208358	0.049407	-0.0771484	-0.0372937	-0.072261
	869	0.0400102	-0.0126372	0.0112526	0.202858	0.04978	-0.084842	-0.0412667	-0.0649125
	870	0.0402734	-0.0130239	0.0105372	0.193694	0.049534	-0.0941522	-0.0417104	-0.0603
	871	0.0402912	-0.0136882	0.0100644	0.188207	0.048857	-0.101964	-0.0407923	-0.057753
	872	0.040059	-0.0139039	0.0104024	0.189339	0.048019	-0.104819	-0.036386	-0.0640485
	873	0.0397075	-0.0134644	0.0111494	0.19628	0.047811	-0.0945534	-0.0340348	-0.067149
	874	0.0394903	-0.0130221	0.01166	0.205446	0.048252	-0.0813964	-0.0330735	-0.072585
	875	0.0395157	-0.0127691	0.011857	0.209014	0.049137	-0.0759684	-0.0366308	-0.0725715
	876	0.039809	-0.0124888	0.0115906	0.20564	0.049679	-0.0799568	-0.03863	-0.0700875
	877	0.0401784	-0.01278	0.010908	0.198523	0.049702	-0.0888422	-0.0415038	-0.0616005
	878	0.0403166	-0.0136336	0.010177	0.190801	0.049194	-0.0979046	-0.0407133	-0.0594855
	879	0.0401878	-0.0139967	0.0102658	0.186985	0.04842	-0.103852	-0.0388747	-0.060741
	880	0.039872	-0.0138529	0.010797	0.192692	0.047853	-0.0997454	-0.034453	-0.0667305
	881	0.0395665	-0.0133178	0.0115174	0.201487	0.047925	-0.088677	-0.0337569	-0.074556
	882	0.0394377	-0.0128365	0.0118498	0.208123	0.048737	-0.0764522	-0.0347259	-0.0756
	883	0.0396492	-0.0123351	0.0117982	0.208448	0.049468	-0.077113	-0.0373677	-0.0725445
	884	0.0399998	-0.0125589	0.0112104	0.202956	0.049776	-0.0849128	-0.0409122	-0.0654255
	885	0.0402668	-0.012932	0.010495	0.194077	0.049486	-0.0943646	-0.0417741	-0.0604935
	886	0.0402865	-0.0136837	0.0100893	0.18839	0.048782	-0.101869	-0.0406649	-0.0573345
	887	0.0400562	-0.0139075	0.0104429	0.189072	0.047965	-0.104501	-0.0360391	-0.0642195
	888	0.0397188	-0.0134798	0.0111899	0.19591	0.047833	-0.0943528	-0.0339048	-0.069012
	889	0.0394988	-0.0130458	0.0116739	0.205238	0.048331	-0.0812902	-0.0324309	-0.0744975
	890	0.0395091	-0.0127982	0.0118393	0.208982	0.049184	-0.0763342	-0.0361437	-0.0737955
	891	0.0398071	-0.0125034	0.0115346	0.205888	0.049701	-0.0809362	-0.0389309	-0.069858
	892	0.0401756	-0.0128046	0.0108414	0.198874	0.049683	-0.089739	-0.0422153	-0.061641
	893	0.0403072	-0.01365	0.0101238	0.191009	0.049158	-0.0985182	-0.041412	-0.0595395
	894	0.040185	-0.0139922	0.0102764	0.187031	0.04835	-0.104147	-0.0387906	-0.0611505
	895	0.0398786	-0.0138538	0.0108625	0.192524	0.047863	-0.098589	-0.0346239	-0.067149
	896	0.0395684	-0.0133324	0.0115457	0.201084	0.047981	-0.0871194	-0.0339201	-0.074448
	897	0.039449	-0.0128264	0.0118609	0.207896	0.048826	-0.0759448	-0.0349503	-0.0758115
	898	0.039652	-0.0124069	0.0117871	0.208559	0.049528	-0.0775378	-0.0376023	-0.0724545
	899	0.0399951	-0.0126454	0.0111644	0.203223	0.049777	-0.085373	-0.0408791	-0.0660555
	900	0.0402724	-0.0130012	0.0104573	0.194402	0.049444	-0.0947776	-0.0416262	-0.061191
	901	0.0402959	-0.0137674	0.0101226	0.188578	0.048708	-0.101976	-0.0406368	-0.057663
	902	0.0400722	-0.0139667	0.0104906	0.188727	0.047922	-0.103616	-0.0364063	-0.0644085
	903	0.0397347	-0.0135199	0.0112426	0.195526	0.047855	-0.0926772	-0.0343408	-0.0684405
	904	0.0395054	-0.0130175	0.0117083	0.204977	0.048386	-0.0797444	-0.033229	-0.074196
	905	0.0395026	-0.012791	0.0118387	0.208988	0.04924	-0.0762162	-0.0367022	-0.0727785
	906	0.0398052	-0.0124179	0.0114896	0.206193	0.049734	-0.0814318	-0.0387626	-0.069264
	907	0.04017	-0.0127172	0.010787	0.199284	0.049658	-0.0906476	-0.0414171	-0.0608805
	908	0.0403044	-0.0136445	0.0100893	0.191191	0.049117	-0.0992026	-0.0411519	-0.059139
	909	0.0401897	-0.0139922	0.0102858	0.186953	0.048282	-0.104524	-0.0387982	-0.060939
	910	0.039887	-0.0138693	0.0109213	0.192179	0.047843	-0.0982468	-0.0346163	-0.067005
	911	0.0395712	-0.0133397	0.0115618	0.200583	0.048018	-0.0864704	-0.0339431	-0.0744165
	912	0.0394556	-0.0128219	0.0118531	0.207655	0.048887	-0.0761454	-0.0351696	-0.0755415
	913	0.0396417	-0.0123369	0.0117516	0.208611	0.049563	-0.078234	-0.0372376	-0.0724905
	914	0.0399791	-0.0125735	0.0111083	0.203359	0.049773	-0.086671	-0.0413023	-0.065952
	915	0.0402677	-0.0129429	0.0103935	0.194623	0.049391	-0.0960166	-0.0422382	-0.0610965
	916	0.0402912	-0.013782	0.0101465	0.188598	0.048657	-0.102636	-0.0405348	-0.0576855
	917	0.040076	-0.0139721	0.0105328	0.188344	0.047894	-0.102955	-0.0361768	-0.0645525
	918	0.0397376	-0.0135044	0.0112965	0.195202	0.047882	-0.0922878	-0.0342185	-0.068517
	919	0.0395082	-0.0130212	0.0117344	0.204763	0.048448	-0.0793786	-0.0329026	-0.074214
	920	0.0395026	-0.0127955	0.0118409	0.209034	0.04928	-0.0762516	-0.036692	-0.072459
	921	0.0398081	-0.0124998	0.0114535	0.206524	0.049762	-0.0814318	-0.0392496	-0.06831
	922	0.0401643	-0.0127991	0.0107376	0.199641	0.049626	-0.0913792	-0.0422229	-0.0604485
	923	0.04031	-0.0136418	0.0100821	0.191484	0.049061	-0.0996746	-0.0415166	-0.0594135
	924	0.0401963	-0.0139066	0.0103052	0.18707	0.048216	-0.104583	-0.0385687	-0.061227
	925	0.039888	-0.0137974	0.010974	0.192023	0.047824	-0.0973736	-0.0342541	-0.067689
	926	0.0395627	-0.0133206	0.0115795	0.200252	0.048067	-0.0856208	-0.0336294	-0.0737235
	927	0.039448	-0.0128137	0.0118526	0.207552	0.048969	-0.0763106	-0.035116	-0.074907
	928	0.0396351	-0.0124124	0.0117122	0.208709	0.049588	-0.079001	-0.038018	-0.07227
	929	0.0399848	-0.0126326	0.0110623	0.203502	0.049746	-0.087379	-0.0425238	-0.0651915
	930	0.0402762	-0.0130266	0.0103313	0.194799	0.04932	-0.0967246	-0.0430389	-0.0606825
	931	0.0402893	-0.0138056	0.0101571	0.188623	0.048586	-0.103415	-0.0405654	-0.056871
	932	0.0400703	-0.0139803	0.0105727	0.188058	0.047858	-0.10266	-0.036187	-0.063972
	933	0.039731	-0.0134999	0.0113436	0.195032	0.047889	-0.0915562	-0.0340017	-0.068193
	934	0.0394932	-0.0130348	0.0117566	0.204601	0.048518	-0.07847	-0.0332086	-0.0745065
	935	0.0394969	-0.0127837	0.0118359	0.208988	0.049322	-0.0765112	-0.0370337	-0.07245
	936	0.0398099	-0.012427	0.0114064	0.206687	0.049776	-0.082836	-0.0397672	-0.0683415
	937	0.040169	-0.0127418	0.0106882	0.199777	0.049598	-0.092571	-0.0424728	-0.0605925
	938	0.0403147	-0.0136618	0.0100866	0.191679	0.048987	-0.100784	-0.0417206	-0.0589815
	939	0.0401935	-0.0139194	0.010338	0.187155	0.048169	-0.104277	-0.0392445	-0.0611775
	940	0.0398861	-0.0138256	0.0110312	0.191893	0.047846	-0.0960756	-0.0347259	-0.067581
	941	0.0395627	-0.0133115	0.0116095	0.200096	0.048152	-0.0842048	-0.0337059	-0.0742005
	942	0.0394462	-0.0127919	0.0118642	0.207558	0.049055	-0.0762752	-0.035394	-0.0752895
	943	0.0396342	-0.0124015	0.0116872	0.208839	0.049622	-0.0793668	-0.0386631	-0.0723285
	944	0.0399961	-0.0126071	0.011024	0.203652	0.049733	-0.0888186	-0.0430134	-0.0651915
	945	0.0402865	-0.013023	0.0102786	0.195006	0.049263	-0.0983058	-0.0434036	-0.060732
	946	0.040294	-0.0137246	0.0101809	0.188935	0.048542	-0.103781	-0.0402823	-0.057681
	947	0.0400656	-0.0138766	0.0106221	0.188058	0.047852	-0.101928	-0.0357051	-0.064314
	948	0.0397188	-0.0133843	0.0113908	0.195013	0.04789	-0.0909544	-0.0337365	-0.0699615
	949	0.0394838	-0.0130084	0.0117777	0.204412	0.04858	-0.077939	-0.032872	-0.0755685
	950	0.0395035	-0.0127573	0.0118137	0.208871	0.049369	-0.0768534	-0.037003	-0.0741915
	951	0.039809	-0.0125034	0.011347	0.206668	0.049771	-0.0834968	-0.039576	-0.069597
	952	0.0401615	-0.0128437	0.0106288	0.199842	0.04956	-0.0928188	-0.0422356	-0.0616455
	953	0.0403072	-0.0136864	0.0100843	0.19173	0.048902	-0.100973	-0.0414145	-0.0596475
	954	0.0401831	-0.0139376	0.0103685	0.187135	0.048085	-0.104218	-0.0386019	-0.060606
	955	0.0398814	-0.0138347	0.0110778	0.191627	0.047858	-0.0949428	-0.0342133	-0.067257
	956	0.039559	-0.0132951	0.0116334	0.199764	0.048212	-0.0827652	-0.0336141	-0.074916
	957	0.0394462	-0.0127919	0.0118653	0.207435	0.049103	-0.0758976	-0.0353991	-0.0760185
	958	0.0396351	-0.0123423	0.0116567	0.208832	0.049658	-0.0795556	-0.0380817	-0.072522
	959	0.0400045	-0.0125434	0.0109862	0.203723	0.049721	-0.088736	-0.0424396	-0.064602
	960	0.0402837	-0.0129593	0.0102342	0.195111	0.049215	-0.0982232	-0.0431052	-0.0599715
	961	0.0402912	-0.0138074	0.0102131	0.189124	0.048479	-0.104147	-0.0404864	-0.0570735
	962	0.0400619	-0.013943	0.0106849	0.188019	0.047846	-0.10102	-0.0360953	-0.0642015
	963	0.0397216	-0.0134562	0.0114319	0.194896	0.047904	-0.0898806	-0.0339226	-0.0696825
	964	0.0394941	-0.012993	0.0117949	0.204217	0.048649	-0.0776912	-0.0329154	-0.0751635
	965	0.0395232	-0.0127391	0.0117915	0.20876	0.049422	-0.0773608	-0.0370464	-0.073899
	966	0.0398203	-0.0124961	0.0112776	0.206778	0.049782	-0.0843346	-0.0401523	-0.0691245
	967	0.0401587	-0.0128301	0.0105678	0.200038	0.049517	-0.0939752	-0.0428273	-0.061371
	968	0.0403025	-0.0136782	0.0100794	0.191834	0.04882	-0.101751	-0.0421005	-0.0593415
	969	0.0401718	-0.0139321	0.0103868	0.187213	0.048024	-0.104288	-0.0388263	-0.0607275
	970	0.0398851	-0.0138274	0.0111128	0.191484	0.047855	-0.0944826	-0.0344352	-0.065736
	971	0.0395646	-0.0132778	0.0116528	0.199634	0.04827	-0.0819274	-0.0338869	-0.0726165
	972	0.0394546	-0.0128055	0.0118598	0.207356	0.049149	-0.0758268	-0.0353762	-0.075105
	973	0.0396398	-0.012366	0.0116261	0.208858	0.049687	-0.080004	-0.0384795	-0.072027
	974	0.0400045	-0.0125635	0.0109479	0.203892	0.049694	-0.0893142	-0.0427329	-0.064602
	975	0.0402818	-0.012973	0.0102015	0.195227	0.049172	-0.098353	-0.0430593	-0.06012
	976	0.0402875	-0.013812	0.0102636	0.189143	0.048403	-0.104159	-0.0405526	-0.0580185
	977	0.0400515	-0.0139439	0.010767	0.187915	0.047834	-0.0996746	-0.0366027	-0.0648405
	978	0.039715	-0.0134798	0.0114852	0.194662	0.047933	-0.0883348	-0.0344021	-0.0700875
	979	0.0394988	-0.0130094	0.0118298	0.204054	0.048727	-0.0770894	-0.033252	-0.075141
	980	0.0395214	-0.0127445	0.0117865	0.208689	0.049473	-0.0778682	-0.0371025	-0.073584
	981	0.0398193	-0.0125116	0.0112238	0.206856	0.049773	-0.0853494	-0.0401676	-0.0691605
	982	0.0401559	-0.0128173	0.0105245	0.200181	0.049454	-0.0951316	-0.0428451	-0.0612045
	983	0.0403034	-0.0136673	0.0100744	0.1919	0.04874	-0.102589	-0.0423453	-0.0593325
	984	0.040169	-0.0139175	0.010409	0.187155	0.047968	-0.104336	-0.03889	-0.060597
	985	0.0398936	-0.0138129	0.0111483	0.191282	0.047882	-0.0938808	-0.034606	-0.0650025
	986	0.0395684	-0.0132505	0.0116644	0.199466	0.048339	-0.0811722	-0.0338207	-0.0734175
	987	0.0394574	-0.012801	0.0118437	0.207292	0.049215	-0.076051	-0.0353608	-0.0760995
	988	0.0396454	-0.0123514	0.011574	0.208962	0.049723	-0.0808182	-0.0377043	-0.071109
	989	0.0399951	-0.0125507	0.0108941	0.204223	0.049667	-0.0901992	-0.0414859	-0.063144
	990	0.0402724	-0.0129657	0.0101582	0.195442	0.049122	-0.0989312	-0.0418812	-0.059148
	991	0.0402818	-0.0137974	0.0102847	0.189247	0.04833	-0.104041	-0.0404506	-0.0581445
	992	0.0400515	-0.0139385	0.0108269	0.187655	0.047821	-0.0976332	-0.0361692	-0.0646335
	993	0.0397197	-0.0135071	0.0115218	0.194259	0.047978	-0.0861518	-0.034142	-0.0692055
	994	0.0395044	-0.0130248	0.0118515	0.203775	0.048815	-0.0757206	-0.0329205	-0.0741915
	995	0.039512	-0.0127318	0.0117899	0.20865	0.049511	-0.0780688	-0.0367659	-0.072459
	996	0.0398109	-0.0124934	0.011186	0.206954	0.049769	-0.0858214	-0.0378496	-0.069192
	997	0.0401549	-0.012811	0.0104923	0.200467	0.049396	-0.0958868	-0.0408739	-0.060912
	998	0.0403006	-0.01367	0.010086	0.191984	0.048694	-0.102754	-0.0402849	-0.059553
	999	0.0401794	-0.0139294	0.0104384	0.187161	0.047934	-0.104041	-0.0385509	-0.061767
	1000	0.0398955	-0.013802	0.0111938	0.191022	0.047911	-0.0923822	-0.0340272	-0.0671355
